# Supplementary material for: Methylation profiling and alternative classification approaches in a glioma-enriched FFPE stereotaxic biopsy cohort
Source: Acta Neuropathol Commun. 2026 Jul 22;14:155. doi: 10.1186/s40478-026-02382-z (PMC13393821; doi:10.1186/s40478-026-02382-z)
Supplement: Supplementary file 1 — Supplementary Material 1 [file 40478_2026_2382_MOESM1_ESM.xlsx]

## Sheet: STX_Master_051025
STX_Pat_ID	TERT promoter mutation status	passed RnBeads control (0=no, 1=yes)	DNA concentration (ng/µl)	DNA amount ranges (1=not measurable, 2=>0<250ng, 3=>250ng)	µl DNA used for EPIC analysis	Absolute DNA used for EPIC analysis	Gender	Age at diagnosis	idat	Bethesda v2 Family	Bethesda v2 Family Score	Bethesda v2 Class	Bethesda v2 Class Score	EpiDiP AllIDATv2_20210804_HPAP_Sarc UMAP Neighbor 1	EpiDiP AllIDATv2_20210804_HPAP_Sarc UMAP Neighbor 1 Score	EpiDiP number of groups	HD brain tumor classifier, methylation class	HD brain tumor classifier, calibrated score methylation class	HD brain tumor classifier, methylation subclass 1	HD brain tumor classifier, calibrated score subclass 1	HD brain tumor classifier, methylation subclass 2	HD brain tumor classifier, calibrated score subclass 2	HD brain tumor classifier, methylation subclass 3	HD brain tumor classifier, calibrated score subclass 3	MGMT promoter status (STP27; methylated=1, unmethylated=0)	H&E diagnosis	Intra-operative diagnostics (1=yes, 0=no)	Number tissue samples in total	Number tissue samples used for smear preparation	Tissue samples used for EPIC analysis	CNVs present (1=yes, 0=no)	CNVs indicative (0=no, 1=yes)	CNVs in detals (0=no aberrations, 1=+7, 2=-10, 3=+7/-10, 4=-1p/19q, 5=EGFP ampl., 6=CDKN2A/B del, 7=KIAA1459/BRAF fusion, 8=+7/-10+CDKN2A/B del, 9=+7/-10+CDKN2A/B del+EGFR ampl., 10=-10+CDKN2A/B del, 11=-10+CDKN2A/B del+ EGFR ampl., 12=+7+CDKN2A/B del, 13=+7/-10+EGFR ampl., 14= PDGFRA ampl., 15=+7+CDKN2A/B del.+PDGFRA ampl., 16=+7+CDKN2A/B del.+EGFR ampl., 17=+7/-10+EGFP ampl., 18=-10+PDGFRA ampl…	CDKN2A/B (1=present, 0=absent)	EGFR (1=present, 0=absent)	KIAA-BRAF (present 1, absent 0)	1p/19q-codeletion (present 1, absent 0)	Ground truth HD classifier-based diagnosis	Immune Cell Content (LUMP)	Bcells	Cancer Cells	CD4+ effector cells	CD8T+cells	Endothelial cells	Eosinophils	Glial cells	Monocytes	Neutrophils	Neurons
1	pTERT mutant (C228T)	1	6.76	3	36.9822	250	male	52	200992280006_R01C01	Glioblastoma	0.945	GBM_MES_TYP	0.998	GBM_MES	93	2	glioblastoma, IDH wildtype	0.76	mesenchymal	0.74					0	Glioblastoma	1	17	3	3	1	0	1	0	0			Glioblastoma, IDH wildtype, CNS WHO grade 4	0.458783	0.0837436	0.410999	0.0392367	0	0	0.0455515	0	0.248343	0	0.0199928
2		1	6.96	3	35.9195	250	female	63	200992280006_R05C01	Low_grade_glial_glioneuronal_tumors	0.896	GG	0.888	GBM_LOW	13	11	no match								0	unclassified brain lesion	1	13	2	4	1	0	3	0	0			Glioblastoma, IDH wildtype, CNS WHO grade 4	0.376277	0.0906002	0.411934	0.0704256	0	0.00144731	0.0610325	0	0.247676	0	0.00819567
3	pTERT mutant (C228T)	1	8.36	3	29.9043	250	female	56	200992280053_R05C01	Glioblastoma	0.973	GBM_MES_TYP	0.726	GBM_MES	60	4	methylation class control tissue, hemispheric cortex	0.77							1	Diffuse glioma	1	16	2	4	1	1	10	1	0			Glioblastoma, IDH wildtype, CNS WHO grade 4	0.223861	0.0665813	0.550467	0.103697	0	0.000862389	0.0325248	0	0.0963313	0	0.026716
4		1	21.7	3	11.5207	250	female	41	200992280054_R03C01	IDH_glioma	0.991	A_IDH_HG	0.899	LGG	40	3	glioma, IDH mutant	0.99	high grade astrocytoma	0.63	astrocytoma	0.35			1	Glioblastoma	1	8	1	4	1	0		0	0			Astrocytoma, IDH mutant, CNS WHO grade 4	0.160548	0.046348	0.650921	0.0182399	0	0	0.0228405	0	0.20098	0	0.000164263
5		1	34.3	3	7.28863	250	male	23	200992280054_R04C01	Diffuse_midline_glioma_H3K27_altered	0.991	DMG_K27	1	DMG_K27	100	1	diffuse midline glioma, H3K27M mutant	0.33							0	Diffuse glioma	1	13	2	4	1	0		0	0			Diffuse midline glioma, H3K27-altered, CNS WHO grade 4	0.278985	0.0141914	0.749866	0.0703533	0	0.0115038	0.0346547	0	0.0140062	0	0.0206117
6		1	6.56	3	38.1098	250	male	68	200992280054_R05C01	Glioblastoma	0.969	GBM_RTK_II	0.793	GBM_RTK_II	40	4	no match								0	Diffuse glioma	1	18	2	4	1	1	25	0	0			Glioblastoma, IDH wildtype, CNS WHO grade 4	0.347319	0.0467732	0.644263	0.0494102	0	0.00706011	0.0161997	0	0.108245	0.00477875	0.0198238
7	pTERT na	1	1.17	2	45	52.65	male	75	201465920019_R03C01	Intermediate_grade_IDH_wildtype_gliomas	0.989	HGG_F	0.994	GBM_MYCN	53	6	no match								0	Glioblastoma	1	13	2	4	0	0	0	0	0			Diffuse glioma, higher-grade, NOS	0.312685	0.0692051	0.525561	0.105031	0	0.00333854	0.0431489	0	0.106253	0.00301788	0.0124004
8		1	5.64	3	44.3262	250	female	53	201465930004_R01C01	IDH_glioma	0.98	O_IDH	0.99	O_IDH	53	3	glioma, IDH mutant	0.92	astrocytoma	0.52	1p/19q codeleted oligodendroglioma	0.34			1	Diffuse glioma	1	21	2	4	1	1	4	0	0			Oligodendroglioma, IDH mutant and 1p/19q-codeleted	0.213809	0.0746742	0.558552	0.0691398	0	0.0132379	0.0458364	0	0.10215	0	0.00512716
9		0	0.4	2	45	18	male	33	201465930004_R02C01	IDH_glioma	0.838	O_IDH	0.903				glioma, IDH mutant	0.39	1p/19q codeleted oligodendroglioma	0.16	astrocytoma	0.13			n.a.	Diffuse glioma	1	26	4	4	1	0		0	0			Astrocytoma, IDH mutant, CNS WHO grade 2/3	0.238931	0.0302544	0.64143	0.0506378	0	0	0.0117217	0.00153412	0.0716381	0.0419586	0
10		1	12.1	3	20.6612	250	female	53	201465930023_R01C01	IDH_glioma	0.991	O_IDH	0.999	O_IDH	73	3	glioma, IDH mutant	0.99	1p/19q codeleted oligodendroglioma	0.98					1	Diffuse glioma	1	12	1	4	1	1	28	1	0			Oligodendroglioma, IDH mutant and 1p/19q-codeleted	0.00417489	0.0622341	0.653591	0.0514673	0	0.0104972	0.0298651	0	0.0862321	0.0128428	0.00930709
11		1	3.92	2	45	176.4	female	26	201465930023_R03C01	IDH_glioma	0.955	A_IDH	0.997	O_IDH	67	3	glioma, IDH mutant	0.9	astrocytoma	0.86					n.a.	Diffuse glioma	1	11	1	4	1	1	1	0	0			Astrocytoma, IDH mutant, CNS WHO grade 2/3	0.196322	0.0783684	0.495572	0.0991029	0	0.00267937	0.0628904	0	0.184587	0	0
12		1	0.612	2	45	27.54	male	32	201465930023_R07C01	IDH_glioma	0.987	A_IDH	0.992	A_IDH	67	4	glioma, IDH mutant	0.93	astrocytoma	0.65	high grade astrocytoma	0.25			0	Glioblastoma	1	13	2	4	1	0		0	0			Astrocytoma, IDH mutant, CNS WHO grade 4	0.339597	0.0624605	0.529895	0.0739646	0	0.0104765	0.0350531	0	0.218001	0	0
13		1	6.2	3	40.3226	250	male	42	201465930044_R01C01	IDH_glioma	0.991	A_IDH	0.998	A_IDH	53	3	glioma, IDH mutant	0.99	astrocytoma	0.97					1	Diffuse glioma	1	18	2	4	1	0	6	1	0			Astrocytoma, IDH mutant, CNS WHO grade 4	0.0566058	0.0496315	0.706374	0.0293492	0	0.0134168	0.0227449	0	0.111746	0	0
14	pTERT na	1	3.06	2	45	137.7	male	76	201465930044_R04C01	Intermediate_grade_IDH_wildtype_gliomas	0.989	HGG_F	0.998	GBM_MYCN	40	7	control tissue, white matter	0.66							1	Diffuse glioma	1	19	1	4	0	0		0	0			Diffuse glioma, NOS	0.231084	0.056072	0.622891	0.0808334	0	0.00746399	0.0516476	0	0.0706853	0	0.00947467
15		1	10.1	3	24.7525	250	male	38	201465970025_R01C01	IDH_glioma	0.991	O_IDH	0.999	O_IDH	87	2	glioma, IDH mutant	0.99	1p/19q codeleted oligodendroglioma	0.99					1	Diffuse glioma	1	15	2	4	1	1	4	0	0			Oligodendroglioma, IDH mutant and 1p/19q-codeleted	0.041144	0.0772879	0.685349	0.0672065	0	0.0095013	0.0239522	0.00328811	0.0645205	0.031903	0
16		1	3.02	2	45	135.9	male	34	201465970025_R02C01	Pediatric_type_high_grade_gliomas	0.986	pedHGG_A	0.579	GBM_MYCN	73	3	glioblastoma, IDH wildtype	0.99	MYCN	0.97					1	Diffuse glioma	1	16	2	4	1	1	1	0	0			Glioblastoma, IDH wildtype, CNS WHO grade 4	0.213865	0.0742605	0.75068	0.0419792	0.0304039	0.000274938	0.032699	0	0.0672545	0	2.23215e-05
17		1	0.7	2	45	31.5	male	76	201465970025_R04C01	Glioblastoma	0.972	GBM_MES_TYP	0.991	GBM_MES	73	3	glioblastoma, IDH wildtype	0.9	mesenchymal	0.55	RTK II	0.32			1	Diffuse glioma	1	12	2	3	1	1	12	1	0			Glioblastoma, IDH wildtype, CNS WHO grade 4	0.237985	0.0210619	0.620777	0.0564908	0	0	0.0417995	0.00463428	0.148062	0	0
18		1	2.95	2	45	132.75	female	35	201465970025_R06C01	Low_grade_glial_glioneuronal_tumors	0.99	GG	0.883	ANA_PA	20	10	low grade glioma, ganglioglioma	0.45							n.a.	Circumscribed glioma	1	10	1	4	0	0		0	0	0	0	Lower-grade glioma/glioneuronal tumor, NOS	0.328461	0.098132	0.380452	0.0772602	0	0	0.0786838	0.0161157	0.190688	0	0
19	pTERT na	1	3.51	2	45	157.95	female	49	201465970025_R07C01	Control_tissues	0.977	CONTR_OPTIC	0.581	CONTR_WM	33	7	control tissue, pons	0.44							1	Diffuse glioma	1	21	3	4	0	0		0	0			Diffuse glioma, NOS	0.274837	0.0974226	0.464518	0.0509069	0	0	0.0751802	0	0.125698	0.0178521	0.0362986
20		1	18.7	3	13.369	250	male	57	201465970026_R02C01	Glioblastoma	0.99	GBM_MES_TYP	0.893	GBM_MES	87	3	glioblastoma, IDH wildtype	0.92	mesenchymal	0.75	RTK II	0.15			0	Diffuse glioma	1	13	1	4	1	1	11	1	1			Glioblastoma, IDH wildtype, CNS WHO grade 4	0.224878	0.0612052	0.609873	0.0300514	0	0.00162332	0.0142126	0	0.188774	0	0.00178365
21		1	5.28	2	45	237.6	female	29	201465970026_R03C01	IDH_glioma	0.986	A_IDH	0.993	A_IDH	60	4	glioma, IDH mutant	0.79	astrocytoma	0.6	high grade astrocytoma	0.12			0	Diffuse glioma	1	16	2	4	1	0		0	0			Astrocytoma, IDH mutant, CNS WHO grade 2/3	0.206818	0.0526807	0.55252	0.0675001	0	0	0.0150079	0	0.133438	0.0508205	0.00157754
22		1	3.53	2	45	158.85	female	51	201465970035_R02C01	Glioblastoma	0.991	GBM_RTK_II	0.997	GBM_RTK_II	67	3	glioblastoma, IDH wildtype	0.99	RTK II	0.93					0	Diffuse glioma	1	31	2	4	1	1	9	1	1			Glioblastoma, IDH wildtype, CNS WHO grade 4	0.0915274	0.0251106	0.687631	0.0889826	0	0	0.0113267	0	0.0415278	0.040742	0
23		1	3.48	2	45	156.6	male	36	201465970056_R01C01	IDH_glioma	0.988	A_IDH	0.984	O_IDH	67	3	glioma, IDH mutant	0.93	astrocytoma	0.55	1p/19q codeleted oligodendroglioma	0.36			1	Diffuse glioma	1	26	2	4	1	0		0	0			Astrocytoma, IDH mutant, CNS WHO grade 2/3	0.14713	0.0416858	0.609304	0.0842071	0	0.0207653	0.0093404	0	0.0985758	0.026427	0
24		1	3.28	2	45	147.6	male	78	201465970056_R07C01	Glioblastoma	0.991	GBM_RTK_I	0.997	GBM_RTK_I	73	3	glioblastoma, IDH wildtype	0.96	RTK I	0.9					0	Glioblastoma	1	14	2	4	1	1	8	1	0			Glioblastoma, IDH wildtype, CNS WHO grade 4	0.335894	0.0629421	0.642364	0.0461145	0	0	0.0497017	0	0.1011	0	0.0231123
25		1	10.2	3	24.5098	250	female	65	201490030090_R01C01	Glioblastoma	0.988	GBM_RTK_I	0.993	GBM_RTK_I	67	3	glioblastoma, IDH wildtype	0.99	RTK I	0.89					n.a.	Glioblastoma	1	13	1	4	1	1	8	1	0			Glioblastoma, IDH wildtype, CNS WHO grade 4	0.360548	0.0559669	0.631631	0.0473661	0	0.00267533	0.0368664	0	0.115372	0.0053671	0.0116468
26		1	5.6	3	44.6429	250	male	78	201490030090_R08C01	Glioblastoma	0.991	GBM_MES_TYP	0.616	GBM_RTK_II	47	4	glioblastoma, IDH wildtype	0.95	mesenchymal	0.73	RTK II	0.2			0	Glioblastoma	1	15	1	4	1	1	9	1	1			Glioblastoma, IDH wildtype, CNS WHO grade 4	0.389656	0.0717811	0.541426	0.0406019	0	0.0265551	0.0524459	0	0.133674	0	0.0123587
27		1	5.56	3	44.964	250	female	23	201492560067_R02C01	IDH_glioma	0.988	A_IDH	0.988	A_IDH	60	3	glioma, IDH mutant	0.97	astrocytoma	0.86					1	Glioblastoma	1	14	1	4	1	0		0	0			Astrocytoma, IDH mutant, CNS WHO grade 4	0.134082	0.0705764	0.653683	0.0572309	0	0.0136547	0.0396111	0	0.0943951	0	0
28	pTERT wildtype	1	6.72	3	37.2024	250	female	31	201492560067_R05C01	Intermediate_grade_IDH_wildtype_gliomas	0.991	HGAP	0.998	ANA_PA	27	9	pilocytic astrocytoma	0.69							0	Diffuse glioma	1	13	1	4	1	0	6	1	0			Diffuse glioma, NOS	0.380914	0.061154	0.517188	0.0788123	0	0	0.0488891	0	0.203602	0	0.0177449
29		1	14.2	3	17.6056	250	male	74	201492560067_R08C01	Glioblastoma	0.722	GBM_MES_TYP	0.998	GBM_MES	33	6	glioblastoma, IDH wildtype	0.45	mesenchymal	0.44					0	Diffuse glioma	1	12	1	4	1	1	8	1	0			Glioblastoma, IDH wildtype, CNS WHO grade 4	0.524251	0.079411	0.346327	0.0327382	0	0.0035706	0.0262905	0	0.364439	0	0.004078
30		1	8.04	3	31.0945	250	male	79	201868500181_R06C01	Glioblastoma	0.991	GBM_RTK_I	0.998	GBM_RTK_I	60	2	glioblastoma, IDH wildtype	0.93	RTK I	0.86					1	Glioblastoma	1	21	2	4	1	1	3	0	0			Glioblastoma, IDH wildtype, CNS WHO grade 4	0.228264	0.0542953	0.665518	0.0376019	0	0.0178304	0.0386476	0	0.0924533	0	0.00649827
31		1	8	3	31.25	250	female	64	201868500181_R07C01	Glioblastoma	0.981	GBM_MES_TYP	0.998	GBM_MES	60	3	glioblastoma, IDH wildtype	0.97	mesenchymal	0.97					1	Glioblastoma	1	18	1	4	1	1	3	0	0			Glioblastoma, IDH wildtype, CNS WHO grade 4	0.470391	0.0928677	0.377252	0.101043	0	0	0.063519	0	0.267339	0.0339551	0.0133734
32		1	20.5	3	12.1951	250	male	77	201868500253_R02C01	Glioblastoma	0.991	GBM_MES_TYP	0.995	GBM_MES	47	5	glioblastoma, IDH wildtype	0.91	mesenchymal	0.75	RTK II	0.14			1	Glioblastoma	1	21	2	4	1	1	8	1	0			Glioblastoma, IDH wildtype, CNS WHO grade 4	0.535632	0.0658659	0.4501	0.0977617	0	0.0124891	0.0563598	0	0.219385	0	0
33		1		1	45		female	42	201868500253_R04C01	Mesenchymal_tumors	0.983	HMB	0.837	LGG_PA_MID	27	10	plexus tumor	0.34	pediatric B	0.3					n.a.	Hemangioblastoma	1	9	1	2	1	0		0	0			Hemangioblastoma, CNS WHO grade 1	0.440618	0.0951639	0.421055	0.0516136	0	0.002953	0.0563194	0.00137995	0.206717	0	0.00491612
34	pTERT mutant (C250T)	1	51.2	3	4.88281	250	male	81	201868500253_R05C01	Ependymal_tumors	0.501	GBM_RTK_I	0.991	GBM_RTK_I	60	2	glioblastoma, IDH wildtype	0.61	RTK II	0.3	RTK I	0.21			0	Glioblastoma	1	15	1	4	1	1	10	1	0			Glioblastoma, IDH wildtype, CNS WHO grade 4	0.13067	0.0521953	0.817321	0.0231475	0.0205266	0	0.0226999	0	0.0514847	0	0.00294774
35	pTERT wildtype	1	1.41	2	45	63.45	male	57	201868500253_R06C01	Intermediate_grade_IDH_wildtype_gliomas	0.991	GNT_KinF_A	0.391	LGG_DNT	13	10	diffuse leptomeningeal glioneuronal tumor	0.38							0	Diffuse glioma	1	13	1	4	1	0		0	0			Diffuse glioma, NOS	0.187778	0.0656979	0.525818	0.0534566	0	0.0160607	0.0235411	0	0.0786197	0.0364662	0.0249455
36	pTERT mutant (C228T)	1	14.6	3	17.1233	250	female	77	202163550013_R03C01	Glioblastoma	0.991	GBM_RTK_I	0.832	GBM_RTK_II	40	5	glioblastoma, IDH wildtype	0.8	RTK I	0.5	mesenchymal	0.19	RTK II	0.1	0	Glioblastoma	1	16	2	5	1	1	29	0	0			Glioblastoma, IDH wildtype, CNS WHO grade 4	0.125302	0.0561222	0.665243	0.0883046	0	0	0.00330188	0	0.0824106	0.0160485	0.0212363
37		1	186	3	1.34409	250	female	81	202163550030_R03C01	Glioblastoma	0.97	GBM_RTK_I	0.998	GBM_RTK_III	53	3	glioblastoma, IDH wildtype	0.95	RTK I	0.93					0	Glioblastoma	1	6	0	3	1	1	30	1	0			Glioblastoma, IDH wildtype, CNS WHO grade 4	0.288533	0.0294354	0.826376	0.0523666	0	0	0.00271928	0	0.0283806	0.0382084	0.00103338
38		1	7.72	3	32.3834	250	male	58	202163550030_R04C01	Glioblastoma	0.991	GBM_RTK_II	0.998	GBM_RTK_II	67	5	glioblastoma, IDH wildtype	0.99	RTK II	0.71	RTK I	0.2			1	Glioblastoma	1	16	1	4	1	1	9	1	1			Glioblastoma, IDH wildtype, CNS WHO grade 4	0.235782	0.0622314	0.712481	0.054432	0	0	0.0275484	0.000280045	0.119298	0	0
39		1	8.68	3	28.8018	250	female	60	202163550065_R01C01	Glioblastoma	0.944	GBM_MES_TYP	0.998	GBM_NOS	33	6	glioblastoma, IDH wildtype	0.33	mesenchymal	0.3					1	Glioblastoma	1	17	2	4	1	1	3	0	0			Glioblastoma, IDH wildtype, CNS WHO grade 4	0.528567	0.0842003	0.406833	0.0474534	0	0.00426831	0.0419583	0	0.277283	0	0.00629055
40		1	6.88	3	36.3372	250	male	63	202163550065_R02C01	Glioblastoma	0.835	GBM_MES_TYP	0.91	GBM_MES	87	3	glioblastoma, IDH wildtype	0.65	mesenchymal	0.48	RTK II	0.15			0	Glioblastoma	1	15	2	4	1	1	11	1	1			Glioblastoma, IDH wildtype, CNS WHO grade 4	0.251871	0.073471	0.613638	0.0753302	0	0	0.0150378	0	0.147187	0	0
41		1	6.04	3	41.3907	250	female	73	202163550065_R03C01	Glioblastoma	0.991	GBM_RTK_I	0.888	GBM_RTK_I	53	3	glioblastoma, IDH wildtype	0.84	mesenchymal	0.53	RTK I	0.17	RTK II	0.14	0	Glioblastoma	1	17	2	4	1	1	8	1	0			Glioblastoma, IDH wildtype, CNS WHO grade 4	0.388217	0.0740604	0.502609	0.0780507	0	0	0.0534186	0.00188093	0.145954	0	0.00898104
42		1	26	3	9.61538	250	male	56	202163550065_R04C01	Glioblastoma	0.99	GBM_RTK_I	0.998	GBM_RTK_I	100	1	glioblastoma, IDH wildtype	0.99	RTK I	0.89					1	Glioblastoma	1	14	1	4	1	1	12	1	0			Glioblastoma, IDH wildtype, CNS WHO grade 4	0.385271	0.0670925	0.730772	0.0524278	0	0.00207242	0.00965422	0	0.107443	0.00681102	0.000660597
43		1	7.96	3	31.407	250	male	7	202163550065_R05C01	Diffuse_midline_glioma_H3K27_altered	0.981	DMG_K27	1	DMG_K27	100	1	diffuse midline glioma, H3K27M mutant	0.98							0	Diffuse glioma	1	14	1	4	1	0		0	0			Diffuse midline glioma, H3K27-altered, CNS WHO grade 4	0.30145	0.0455653	0.728754	0.0433539	0	0.000484232	0.0257436	0	0.110551	0	0
44		1	5	2	45	225	female	33	202163550065_R07C01	IDH_glioma	0.677	A_IDH	0.996	O_IDH	47	4	glioma, IDH mutant	0.61	astrocytoma	0.38	1p/19q codeleted oligodendroglioma	0.22			0	Diffuse glioma	1	14	1	4	1	0		0	0			Astrocytoma, IDH mutant, CNS WHO grade 2/3	0.146101	0.0801643	0.524273	0.0959937	0	0.00811205	0.052332	0	0.109778	0	0.00358206
45		1	2.56	2	45	115.2	female	2	202172220048_R01C01	Low_grade_glial_glioneuronal_tumors	0.993	PA_MID	0.998	LGG_PA_PF	53	4	pilocytic astrocytoma	0.99	midline pilocytic astrocytoma	0.99					0	Circumscribed glioma	1	11	1	5	1	1	7	0	0	1	0	Pilocytic astrocytoma, CNS WHO grade 1	0.304134	0.0646881	0.539494	0.0417081	0	0.00145266	0.0783599	0	0.14912	0	0.0156834
46		1	5.4	2	45	243	female	40	202172220048_R02C01	Low_grade_glial_glioneuronal_tumors	0.909	PA_PF	0.222	GBM_MYCN	53	6	control tissue, hemispheric cortex	0.79							0	Diffuse glioma	1	17	2	4	1	0		0	0			Diffuse midline glioma, H3K27-altered, CNS WHO grade 4	0.32824	0.0646153	0.60772	0.0704237	0	0.016717	0.0461416	0	0.0855581	0	0.0214901
47		1	5.24	2	45	235.8	male	59	202172220048_R04C01	Control_tissues	0.617	CONTR_CORPCAL	0.704	GBM_NOS	33	7	control tissue, hypothalamus	0.49							1	unclassified brain lesion	1	19	2	5	1	0	2	0	0			Unclassified brain lesion	0.244442	0.10863	0.502981	0.0456011	0	0.0224005	0.0803314	0	0.117417	0	0.0204549
48		1	6	3	41.6667	250	male	71	202172220048_R05C01	Glioblastoma	0.99	GBM_MES_TYP	0.699	GBM_RTK_II	53	4	glioblastoma, IDH wildtype	0.98	mesenchymal	0.84	RTK II	0.12			0	Glioblastoma	1	13	1	4	1	1	3	0	0			Glioblastoma, IDH wildtype, CNS WHO grade 4	0.309721	0.0563281	0.582718	0.0458833	0	0.00992148	0.0174279	0	0.224424	0	0.00817684
49		1	6.8	3	36.7647	250	male	83	202172220048_R06C01	Glioblastoma	0.99	GBM_MES_TYP	0.959	GBM_MES	53	3	glioblastoma, IDH wildtype	0.97	RTK II	0.48	mesenchymal	0.47			1	Diffuse glioma	1	21	2	4	1	1	13	0	1			Glioblastoma, IDH wildtype, CNS WHO grade 4	0.150101	0.0696112	0.538892	0.0593371	0	0.0123115	0.0440195	0	0.166687	0	0.00444528
50		1	14.4	3	17.3611	250	female	34	202172220072_R01C01	IDH_glioma	0.99	O_IDH	0.997	O_IDH	100	1	glioma, IDH mutant	0.99	1p/19q codeleted oligodendroglioma	0.98					1	Diffuse glioma	1	13	1	4	1	1	4	0	0			Oligodendroglioma, IDH mutant and 1p/19q-codeleted	0.203205	0.0838023	0.516624	0.0891313	0	0.00186929	0	0.00975396	0.108277	0.0737882	0
51		1	30.7	3	8.14332	250	male	64	202172220160_R02C01	Pediatric_type_high_grade_gliomas	0.61	pedHGG_RTK1A	0.63	GBM_RTK_I	67	5	glioblastoma, IDH wildtype	0.89	midline	0.83					1	Glioblastoma	1	15	2	3	1	0	14	0	0			Glioblastoma, IDH wildtype, CNS WHO grade 4	0.362986	0.0581294	0.683727	0.0688625	0	0.000219469	0.0224999	0	0.11869	0	0.00284541
52	pTERT mutant (C228T)	1	5.6	3	44.6429	250	male	76	202172220160_R04C01	Intermediate_grade_IDH_wildtype_gliomas	0.988	HGG_F	0.985	GBM_MYCN	53	6	no match								1	Diffuse glioma	1	26	1	5	0	0		0	0			Glioblastoma, IDH wildtype, CNS WHO grade 4	0.319314	0.0795183	0.556872	0.0846663	0	0.0120649	0.049711	0	0.116501	0	0.00676518
53		0	7.3	3	34.2466	250	female	42	202172220160_R06C01	Neuroblastic_embryonal_tumors	0.445	ETMR	0.139				plexus tumor	0.47	pediatric B	0.45					1	Diffuse glioma	1	12	1	4				0	0				0.483278	0	0.470086	0.105321	0	0	0.0207139	0.00286047	0.0392142	0.115525	0
54		1	15.3	3	16.3399	250	male	47	202172220160_R07C01	Glioblastoma	0.986	GBM_RTK_I	0.869	GBM_NOS	40	5	glioblastoma, IDH wildtype	0.94	mesenchymal	0.52	RTK I	0.33			1	Glioblastoma	1	14	1	4	1	1	8	1	0			Glioblastoma, IDH wildtype, CNS WHO grade 4	0.362522	0.083507	0.524391	0.0384454	0	0.0095334	0.0640951	0	0.153476	0	0.0242725
55	pTERT mutant (C228T)	1	7.8	3	32.0513	250	female	59	202176290012_R03C01	Control_tissues	0.349	CONTR_CORPCAL	0.992	GBM_NOS	33	5	hemispheric cortex	0.3							1	Diffuse glioma	1	13	2	4	1	1	2	0	0			Glioblastoma, IDH wildtype, CNS WHO grade 4	0.219603	0.0849527	0.54783	0.0653455	0	0.013398	0.0687561	0	0.127549	0	0.00895915
56		1	11.5	3	21.7391	250	male	59	202176290012_R04C01	Glioblastoma	0.991	GBM_RTK_II	0.998	GBM_RTK_II	80	4	glioblastoma, IDH wildtype	0.99	RTK II	0.84	mesenchymal	0.1			0	Glioblastoma	1	22	2	4	1	1	9	1	1			Glioblastoma, IDH wildtype, CNS WHO grade 4	0.236324	0.051959	0.623066	0.0731428	0	0.0060726	0.0153188	0	0.0892101	0.0238883	0.0130268
57		1	8.6	3	29.0698	250	male	78	202273260130_R01C01	Glioblastoma	0.991	GBM_RTK_I	0.975	GBM_RTK_I	73	4	glioblastoma, IDH wildtype	0.96	RTK I	0.72	RTK II	0.14	mesenchymal	0.1	0	Glioblastoma	1	14	2	4	1	1	10	1	0			Glioblastoma, IDH wildtype, CNS WHO grade 4	0.401226	0.0534385	0.567306	0.0314168	0	0.00899193	0.0567797	0	0.169053	0	0.0258856
58		1	12.8	3	19.5312	250	female	50	202273260130_R02C01	Intermediate_grade_IDH_wildtype_gliomas	0.99	HGAP	0.998	ANA_PA	40	7	anaplastic pilocytic astrocytoma	0.94							1	Glioblastoma	1	19	3	4	1	1	32	1	0			High-grade astrocytoma with piloid features	0.22679	0.064997	0.605003	0.0585737	0	0.0164407	0.0455989	0	0.135286	0	0.0121535
59		1	10.1	3	24.7525	250	male	70	202273260130_R04C01	Glioblastoma	0.991	GBM_MES_TYP	0.999	GBM_MES	93	2	glioblastoma, IDH wildtype	0.95	mesenchymal	0.93					1	Glioblastoma	1	27	2	5	1	1	9	1	1			Glioblastoma, IDH wildtype, CNS WHO grade 4	0.401416	0.050832	0.481552	0.0517374	0	0	0	0.00586261	0.183823	0.160227	0
60		1	7	3	35.7143	250	male	82	202273260205_R02C01	Glioblastoma	0.991	GBM_RTK_I	0.915	GBM_RTK_II	47	3	glioblastoma, IDH wildtype	0.99	RTK I	0.96					0	Glioblastoma	1	10	1	4	1	1	20	1	0			Glioblastoma, IDH wildtype, CNS WHO grade 4	0.306911	0.0787561	0.738274	0.0425679	0	0.00578756	0.0120611	0	0.0920638	0	0.00596408
61		1	0.876	2	45	39.42	male	49	202273260205_R04C01	Glioblastoma	0.962	GBM_MES_TYP	0.958	GBM_MES	53	5	glioblastoma, IDH wildtype	0.49	mesenchymal	0.44					0	Glioblastoma	1	16	1	5	1	1	8	1	0			Glioblastoma, IDH wildtype, CNS WHO grade 4	0.428135	0.0819611	0.455161	0.0768793	0	0.0034288	0.0596919	0	0.1973	0	0.0290849
62		1	15.4	3	16.2338	250	female	74	202273260205_R07C01	Glioblastoma	0.989	GBM_RTK_I	0.998	GBM_RTK_I	67	5	glioblastoma, IDH wildtype	0.99	RTK I	0.97					1	Glioblastoma	1	13	1	4	1	1	8	1	0			Glioblastoma, IDH wildtype, CNS WHO grade 4	0.26476	0.0477334	0.775622	0.0795295	0	0	0.0299878	0	0.0312928	0.0225159	0.000723854
63		1	14.8	3	16.8919	250	female	50	202273260205_R08C01	Glioblastoma	0.987	GBM_RTK_II	0.998	GBM_RTK_II	53	4	glioblastoma, IDH wildtype	0.97	RTK II	0.74	mesenchymal	0.2			0	Glioblastoma	1	12	1	4	1		11	1	1			Glioblastoma, IDH wildtype, CNS WHO grade 4	0.305348	0.0578831	0.652356	0.0676717	0	0	0.0249412	0.0033122	0.101812	0	0.00958889
64		1	5.68	3	44.0141	250	male	45	202274990007_R01C01	Glioblastoma	0.991	GBM_RTK_II	0.996	GBM_RTK_II	60	4	glioblastoma, IDH wildtype	0.99	RTK II	0.65	mesenchymal	0.28			0	Glioblastoma	1	11	1	4	1	1	9	1	1			Glioblastoma, IDH wildtype, CNS WHO grade 4	0.303669	0.0606076	0.646481	0.0618683	0	0.0084719	0.020125	0	0.143982	0	0.00269811
65		1	4	2	45	180	male	63	202274990007_R02C01	Glioblastoma	0.991	GBM_RTK_I	0.999	GBM_RTK_III	53	3	glioblastoma, IDH wildtype	0.99	RTK I	0.99					1	Glioblastoma	1	11	1	5	1	1	10	1	0			Glioblastoma, IDH wildtype, CNS WHO grade 4	0.40199	0.0656853	0.720821	0.0761275	0	0	0.038903	0.000167838	0.0711131	0	0.00407215
66		1	18.6	3	13.4409	250	female	75	202274990009_R01C01	Glioblastoma	0.991	GBM_RTK_II	0.998	GBM_RTK_II	53	4	glioblastoma, IDH wildtype	0.99	RTK II	0.57	mesenchymal	0.36			1	Glioblastoma	1	16	1	4	1	1	9	1	1			Glioblastoma, IDH wildtype, CNS WHO grade 4	0.32349	0.0662207	0.606713	0.0713467	0	0.0162433	0.0288098	0	0.0890957	0.00208515	0
67		1	8.64	3	28.9352	250	male	80	202274990009_R03C01	Glioblastoma	0.99	GBM_RTK_I	0.78	GBM_RTK_I	60	3	glioblastoma, IDH wildtype	0.98	RTK II	0.59	mesenchymal	0.26	RTK I	0.11	0	Glioblastoma	0	16	0	4	1	1	31	1	1			Glioblastoma, IDH wildtype, CNS WHO grade 4	0.394445	0.0654471	0.633104	0.0422827	0	0.0243975	0.0140013	0	0.0781685	0.0682097	0
68		1	5.76	3	43.4028	250	male	30	202274990009_R05C01	Glioblastoma	0.93	GBM_RTK_I	0.988	GBM_RTK_I	53	5	no match								0	Glioblastoma	1	13	1	4	1	1	8	1	0			Glioblastoma, IDH wildtype, CNS WHO grade 4	0.483848	0.0708688	0.567553	0.0886073	0	0.0136798	0.0398429	0	0.103525	0.00895198	0.0096512
69		1	15.1	3	16.5563	250	male	77	202274990009_R08C01	Glioblastoma	0.979	GBM_RTK_II	0.79	GBM_MES	53	4	glioblastoma, IDH wildtype	0.88	mesenchymal	0.71	RTK I	0.16			0	Diffuse glioma	1	24	2	4	1	0	1	0	0			Glioblastoma, IDH wildtype, CNS WHO grade 4	0.175647	0.0670878	0.643326	0.0626521	0	0.0196222	0.0404735	0	0.0730942	0	0.00580359
70		1	6.72	3	37.2024	250	male	75	202274990042_R04C01	Glioblastoma	0.99	GBM_RTK_I	0.997	GBM_RTK_I	80	4	glioblastoma, IDH wildtype	0.96	RTK I	0.92					0	Glioblastoma	1	16	4	5	1	1	9	1	1			Glioblastoma, IDH wildtype, CNS WHO grade 4	0.42129	0.0543501	0.663512	0.0980801	0	0.00215791	0.0246401	0	0.0524375	0.0117625	0.00784559
71		1	1.59	2	45	71.55	male	50	202274990042_R06C01	Glioblastoma	0.989	GBM_RTK_II	0.92	GBM_RTK_II	47	4	glioblastoma, IDH wildtype	0.95	RTK II	0.6	mesenchymal	0.17	RTK I	0.17	0	Glioblastoma	1	37	0	7	1	1	17	0	1			Glioblastoma, IDH wildtype, CNS WHO grade 4	0.273138	0.052269	0.637331	0.0690311	0	0.00319043	0.0134366	0	0.0948091	0.0196148	0.000939724
72		1	1.93	2	45	86.85	male	45	202274990042_R07C01	Glioblastoma	0.991	GBM_RTK_I	0.951	GBM_RTK_II	47	4	glioblastoma, IDH wildtype	0.96	RTK I	0.66	RTK II	0.26			1	Glioblastoma	1	31	0	7	1	1	9	1	1			Glioblastoma, IDH wildtype, CNS WHO grade 4	0.281281	0.0512965	0.633187	0.0847978	0	0.00859754	0.0230441	0	0.0604535	0.0282539	0
73		1	2.32	2	45	104.4	male	48	202274990042_R08C01	Glioblastoma	0.99	GBM_RTK_II	0.977	GBM_RTK_II	53	4	glioblastoma, IDH wildtype	0.98	RTK II	0.67	mesenchymal	0.19	RTK I	0.11	1	Glioblastoma	1	1	9	6	1	1	8	1	0			Glioblastoma, IDH wildtype, CNS WHO grade 4	0.314147	0.0498438	0.655397	0.0592685	0	0.00310855	0.0250342	0	0.131712	0	0.000349502
74		1	32.7	3	7.64526	250	female	69	202274990124_R01C01	Glioblastoma	0.932	GBM_RTK_I	0.773	GBM_RTK_I	67	3	glioblastoma, IDH wildtype	0.81	RTK II	0.64					0	Glioblastoma	1	15	1	4	1	1	17	0	1			Glioblastoma, IDH wildtype, CNS WHO grade 4	0.257058	0.0485881	0.79407	0.0765788	0	0.000636705	0	0	0.0555944	0.0182513	0.00143979
75		1	8.92	3	28.0269	250	male	59	202274990137_R02C01	Glioblastoma	0.989	GBM_MES_TYP	0.798	GBM_RTK_II	53	4	glioblastoma, IDH wildtype	0.85	mesenchymal	0.54	RTK II	0.29			0	Glioblastoma	0	7	0	4	1	1	11	1	1			Glioblastoma, IDH wildtype, CNS WHO grade 4	0.419177	0.0481229	0.581674	0.073234	0	0.0046186	0.0210096	0	0.156645	0.0124324	0.00283837
76		1	118	3	2.11864	250	male	57	202274990172_R03C01	Glioblastoma	0.991	GBM_RTK_II	0.998	GBM_RTK_II	53	4	glioblastoma, IDH wildtype	0.97	RTK II	0.77	mesenchymal	0.15			0	Glioblastoma	1	20	1	4	1	1	9	1	1			Glioblastoma, IDH wildtype, CNS WHO grade 4	0.184382	0.0445741	0.754482	0.0734754	0	0	0.00526084	0	0.109198	0	0.000786274
77		1	36.4	3	6.86813	250	female	46	202274990172_R04C01	Control_tissues	0.883	CONTR_INFLAM	0.683	GBM_MES	53	6	control tissue, inflammatory tumor microenvironment	0.49							n.a.	Glioblastoma	1	16	1	4	1		8	1	0			Glioblastoma, IDH wildtype, CNS WHO grade 4	0.687705	0.0672436	0.24678	0.0607272	0	0.00575868	0	0.0045794	0.196718	0.266569	0.00226639
78		1	4.36	2	45	196.2	male	34	202301620088_R01C01	IDH_glioma	0.99	A_IDH	0.998	A_IDH	67	4	glioma, IDH mutant	0.99	astrocytoma	0.99					1	Diffuse glioma	1	12	1	4	1	0		0	0			Astrocytoma, IDH mutant, CNS WHO grade 2/3	0.102121	0.0670377	0.564306	0.0504439	0	0.0186568	0.0649755	0	0.118017	0	0.017242
79		1	9.04	3	27.6549	250	male	76	202301620088_R02C01	Glioblastoma	0.991	GBM_RTK_II	0.997	GBM_RTK_II	80	4	glioblastoma, IDH wildtype	0.99	mesenchymal	0.6	RTK II	0.38			1	Glioblastoma	1	15	3	4	1	1	8	1	0			Glioblastoma, IDH wildtype, CNS WHO grade 4	0.287478	0.0593653	0.644625	0.0380582	0	0.00334512	0.0225403	0	0.178443	0	0.00595772
80		1	11.7	3	21.3675	250	male	62	202301620088_R04C01	Glioblastoma	0.991	GBM_RTK_II	0.86	GBM_RTK_II	40	5	glioblastoma, IDH wildtype	0.99	RTK II	0.56	RTK I	0.33			0	Glioblastoma	1	14	1	4	1	1	15	1	0			Glioblastoma, IDH wildtype, CNS WHO grade 4	0.295744	0.0619255	0.629512	0.0669187	0	0.00257065	0.0293992	0	0.134278	0	0
81		1	5.52	2	45	248.4	male	46	202301620088_R05C01	IDH_glioma	0.99	A_IDH_HG	0.996	A_IDH_HG	80	2	glioma, IDH mutant	0.99	high grade astrocytoma	0.92					1	Glioblastoma	1	25	1	5	1	1	10	1	0			Astrocytoma, IDH mutant, CNS WHO grade 4	0.237755	0.0653134	0.579929	0.0250552	0	0.0176371	0.0446573	0	0.161139	0	0.0164759
82		1	1.68	2	45	75.6	male	6	202301620088_R06C01	Low_grade_glial_glioneuronal_tumors	0.993	PA_CORT	0.997	LGG_PA_GG_ST	27	8	pilocytic astrocytoma	0.88	hemispheric pilocytic astrocytoma and ganglioglioma	0.84					n.a.	Circumscribed glioma	1	18	2	5	1	0	1	0	0	0	0	Pilocytic astrocytoma, CNS WHO grade 1	0.436631	0.0975299	0.387571	0.0644662	0	0.00479683	0.0753405	0	0.207114	0	0.0329092
83		1	4.6	2	45	207	male	77	202301620092_R03C01	Glioblastoma	0.845	GBM_MES_TYP	0.994	GBM_MES	87	2	control tissue, inflammatory tumor microenvironment	0.49							1	Glioblastoma	1	17	2	4	1	1	8	1	0			Glioblastoma, IDH wildtype, CNS WHO grade 4	0.634353	0.0622853	0.285995	0.0573639	0	0.001947	0.010731	0	0.282297	0.216546	0.004085
84		1	7.48	3	33.4225	250	female	59	202301620092_R07C01	Glioblastoma	0.991	GBM_RTK_II	0.897	GBM_RTK_II	67	3	glioblastoma, IDH wildtype	0.99	mesenchymal	0.49	RTK II	0.47			0	Glioblastoma	0	24	0	4	1	1	12	1	0			Glioblastoma, IDH wildtype, CNS WHO grade 4	0.315901	0.0620699	0.636557	0.0627	0	0.00720306	0.0372306	0	0.094999	0	0.0225049
85	pTERT wildtype	1	0.99	2	45	44.55	male	50	202301620116_R03C01	Glioblastoma	0.893	GBM_RTK_I	0.642	GBM_MYCN	33	7	no match								0	Glioblastoma	1	22	2	6	1	1	10	1	0			Diffuse glioma, higher-grade, NOS	0.372079	0.0787486	0.492432	0.10458	0	0.000870703	0.0633687	0	0.123785	0	0.00620856
86		1	1.21	2	45	54.45	male	58	202301620116_R04C01	Glioblastoma	0.989	GBM_MES_TYP	0.7	GBM_RTK_I	87	3	glioblastoma, IDH wildtype	0.86	RTK II	0.53	RTK I	0.18	mesenchymal	0.13	0	Glioblastoma	1	12	1	4	1	1	16	1	1			Glioblastoma, IDH wildtype, CNS WHO grade 4	0.50383	0.073416	0.549284	0.0576801	0	0.0112245	0.0310109	0	0.145033	0.0122816	0.000933435
87		1	6.72	3	37.2024	250	female	74	202301620116_R08C01	Glioblastoma	0.991	GBM_RTK_II	0.997	GBM_RTK_II	53	4	glioblastoma, IDH wildtype	0.99	RTK II	0.68	mesenchymal	0.29			1	Glioblastoma	1	17	1	4	1	1	9	1	1			Glioblastoma, IDH wildtype, CNS WHO grade 4	0.192741	0.0752804	0.650901	0.0445232	0	0	0.0202896	0	0.0865154	0.0280015	0.0185568
88	pTERT mutant (C228T)	1	5.24	2	45	235.8	male	68	202410000098_R01C01	Intermediate_grade_IDH_wildtype_gliomas	0.991	HGG_B	0.999	CONTR_WM	27	8	glioblastoma, IDH wildtype	0.46	midline	0.24	RTK I	0.21			0	Diffuse glioma	1	18	1	4	1	0		0	0			Glioblastoma, IDH wildtype, CNS WHO grade 4	0.157502	0.0792393	0.632463	0.0683675	0	0.00570874	0.0366334	0	0.0724299	0.00379897	0
89		1	6.68	3	37.4251	250	female	68	202410000109_R03C01	Glioblastoma	0.982	GBM_RTK_I	0.997	GBM_RTK_I	73	3	glioblastoma, IDH wildtype	0.96	RTK I	0.86					1	Diffuse glioma	1	13	1	4	1	0	2	0	0			Glioblastoma, IDH wildtype, CNS WHO grade 4	0.300231	0.060561	0.71484	0.0689494	0	0.000714557	0.0389634	0	0.0885805	0	0.00293576
90		1	0.98	2	45	44.1	female	54	202410000109_R04C01	Glioblastoma	0.797	DG_F3T3_O	0.918	GBM_MES	27	6	glioblastoma, IDH wildtype	0.73	mesenchymal	0.7					0	Glioblastoma	1	21	1	4	1	1	3	0	0			Glioblastoma, IDH wildtype, CNS WHO grade 4	0.252655	0.0661449	0.57217	0.060189	0	0.00366333	0.0288893	0	0.157439	0	0
91		1	6.28	3	39.8089	250	male	36	202775690039_R01C01	IDH_glioma	0.99	O_IDH	0.999	O_IDH	93	2	glioma, IDH mutant	0.99	1p/19q codeleted oligodendroglioma	0.99					1	Diffuse glioma	1	9	1	4	1	1	4	0	0			Oligodendroglioma, IDH mutant and 1p/19q-codeleted	0.080139	0.0590249	0.631242	0.0585464	0	0.00667025	0.0162781	0	0.0559732	0.0286212	0.0113023
92		1	14.7	3	17.0068	250	male	25	202775690039_R04C01	Pediatric_type_high_grade_gliomas	0.95	pedHGG_RTK1C	0.998	GBM_MID	53	6	glioblastoma, IDH wildtype	0.98	midline	0.96					1	Glioblastoma	1	16	1	4	1	1	20	1	0			Glioblastoma, IDH wildtype, CNS WHO grade 4	0.21856	0.0381706	0.794973	0.0552789	0	0	0	0	0.0949428	0.00165345	0.0011965
93		1	0.78	2	45	35.1	male	34	202775690045_R01C01	Low_grade_glial_glioneuronal_tumors	0.992	PA_MID	0.837	LGG_PA_MID	33	8	pilocytic astrocytoma	0.72	midline pilocytic astrocytoma	0.62					n.a.	Circumscribed glioma	1	15	1	4	1	0		0	0	0	0	Lower-grade glioma/glioneuronal tumor, NOS	0.306462	0.0816396	0.483588	0.0902242	0	0	0.0394382	0	0.112115	0.0214017	0.0356524
94		1	2.02	2	45	90.9	female	71	202775690045_R03C01	Glioblastoma	0.796	DG_F3T3_O	0.95	CONTR_WM	33	7	glioblastoma, IDH wildtype	0.31	mesenchymal	0.29					0	Glioblastoma	1	17	1	5	1	1	11	1	1			Glioblastoma, IDH wildtype, CNS WHO grade 4	0.276583	0.0757559	0.488947	0.0846983	0	0	0.0436807	0	0.12594	0.00181389	0.0135009
95		1	9.16	3	27.2926	250	female	71	202775690045_R04C01	Glioblastoma	0.991	GBM_MES_TYP	0.908	GBM_RTK_II	53	4	glioblastoma, IDH wildtype	0.95	mesenchymal	0.86					0	Glioblastoma	1	20	2	4	1	1	9	1	1			Glioblastoma, IDH wildtype, CNS WHO grade 4	0.418313	0.0768258	0.522952	0.075103	0	0.00914857	0.0154807	0	0.14826	0.0112961	0.00753749
96		1	13.6	3	18.3824	250	male	70	202822930115_R01C01	Glioblastoma	0.991	GBM_RTK_II	0.846	GBM_RTK_I	40	4	glioblastoma, IDH wildtype	0.99	RTK II	0.57	RTK I	0.39			1	Glioblastoma	1	15	1	4	1	1	22	1	1			Glioblastoma, IDH wildtype, CNS WHO grade 4	0.404571	0.0556102	0.623708	0.0364316	0	0.0280823	0.0357622	0	0.122324	0	0.013499
97	pTERT mutant (C250T)	1	2.74	2	45	123.3	female	66	202822930154_R01C01	Glioblastoma	0.99	GBM_MES_ATYP	0.997	GBM_MES	87	2	no match								0	Glioblastoma	1	27	2	4	1	0	1	0	0			Glioblastoma, IDH wildtype, CNS WHO grade 4	0.326409	0.0258887	0.690684	0.0508285	0	0.00339043	0.0167094	0	0.13757	0	0.00486618
98		1	7	3	35.7143	250	male	77	202822930154_R02C01	Glioblastoma	0.992	GBM_RTK_II	0.989	GBM_RTK_II	53	4	glioblastoma, IDH wildtype	0.99	RTK II	0.86					0	Glioblastoma	1	11	1	4	1	1	9	1	1			Glioblastoma, IDH wildtype, CNS WHO grade 4	0.305891	0.069239	0.660285	0.0557968	0	0.0291487	0.0292608	0	0.0769719	0	0.0115476
99		1	3.37	2	45	151.65	male	72	202822930154_R05C01	Glioblastoma	0.983	GBM_RTK_I	0.727	GBM_RTK_II	47	4	glioblastoma, IDH wildtype	0.78	mesenchymal	0.7					1	Glioblastoma	1	12	2	5	1	1	11	1	1			Glioblastoma, IDH wildtype, CNS WHO grade 4	0.265894	0.0667207	0.597231	0.0538599	0	0.0284965	0.0458618	0	0.0938607	0	0.0228727
100		1	1.99	2	45	89.55	male	57	202920680133_R06C01	Glioblastoma	0.989	GBM_RTK_I	0.998	GBM_RTK_I	73	4	glioblastoma, IDH wildtype	0.99	RTK I	0.89					1	Glioblastoma	1	23	1	4	1	1	8	1	0			Glioblastoma, IDH wildtype, CNS WHO grade 4	0.379525	0.0769164	0.608497	0.0443117	0	0.0043093	0.0443891	0	0.0827492	0	0.0342989
101		1	1.99	2	45	89.55	male	80	202920680133_R08C01	Glioblastoma	0.991	GBM_RTK_II	0.991	GBM_RTK_II	67	4	glioblastoma, IDH wildtype	0.9	RTK II	0.64	RTK I	0.22			1	Glioblastoma	1	13	2	4	1	1	19	1	1			Glioblastoma, IDH wildtype, CNS WHO grade 4	0.206069	0.0398595	0.726517	0.0745898	0	0	0.0252888	0.00387595	0.0633718	0.000493766	0
102		1	20.6	3	12.1359	250	male	67	202995850073_R05C01	Glioblastoma	0.991	GBM_MES_TYP	0.934	GBM_RTK_II	40	4	glioblastoma, IDH wildtype	0.59	mesenchymal	0.4	RTK II	0.15			0	Glioblastoma	1	17	1	4	1	1	25	0	0			Glioblastoma, IDH wildtype, CNS WHO grade 4	0.426815	0.0680296	0.548262	0.0413123	0	0.00924669	0.0411431	0	0.155219	0	0.0245075
103		1	3.88	2	45	174.6	male	34	202995850075_R02C01	IDH_glioma	0.99	A_IDH	0.999	A_IDH	53	2	glioma, IDH mutant	0.99	astrocytoma	0.97					1	Diffuse glioma	1	8	1	4	1	0		0	0			Astrocytoma, IDH mutant, CNS WHO grade 2/3	0.0801895	0.07486	0.553188	0.0548463	0	0.021915	0.0396784	0	0.111916	0	0
104		1	6.24	3	40.0641	250	female	19	203020780078_R02C01	Diffuse_midline_glioma_H3K27_altered	0.976	DMG_K27	1	DMG_K27	100	1	diffuse midline glioma, H3K27M mutant	0.91							0	Diffuse glioma	1	8	1	4	1	0	14	0	0			Diffuse midline glioma, H3K27-altered, CNS WHO grade 4	0.203688	0.0272503	0.72021	0.0615108	0	0	0.0111282	0	0.0406476	0.0372924	0
105	pTERT mutant (C250T)	1	3.03	2	45	136.35	male	85	203020780078_R04C01	Control_tissues	0.952	CONTR_REACT	0.993	GBM_MES	40	5	glioblastoma, IDH wildtype	0.3	mesenchymal	0.28					n.a.	Glioblastoma	1	13	2	4	1		2	0	0			Glioblastoma, IDH wildtype, CNS WHO grade 4	0.575211	0.0756379	0.309173	0.0624293	0	0.00584679	0.00629395	0	0.211423	0.20541	0.000583794
106		1	3.66	2	45	164.7	male	85	203020780078_R05C01	Glioblastoma	0.987	GBM_MES_TYP	0.996	GBM_MES	87	2	glioblastoma, IDH wildtype	0.92	mesenchymal	0.9					1	Glioblastoma	1	15	1	6	1	1	8	1	0			Glioblastoma, IDH wildtype, CNS WHO grade 4	0.319716	0.074629	0.477754	0.0628817	0	0.00777769	0.0538543	0	0.199409	0	0.0290871
107		1	3.3	2	45	148.5	male	78	203020780081_R03C01	Glioblastoma	0.985	GBM_MES_TYP	0.997	GBM_MES	80	3	glioblastoma, IDH wildtype	0.97	mesenchymal	0.97					1	Glioblastoma	1	14	1	4	1	1	9	1	1			Glioblastoma, IDH wildtype, CNS WHO grade 4	0.369817	0.0956903	0.446851	0.0407221	0	0.0159183	0.061537	0	0.175003	0	0.0280383
108		1	17.2	3	14.5349	250	female	0	203020780081_R05C01	SMARC_altered_tumors	0.991	ATRT_SHH	0.999	ATRT_SHH	100	1	atypical teratoid/rhabdoid tumor	0.99	SHH	0.99					1	Embryonal tumor	1	18	1	4	0	0	0	0	0			Embryonal tumor, CNS WHO grade 4	0.111524	0.0295443	0.815001	0	0.0796628	0	0.0156503	0.00125221	0.0198678	0.00920472	0
109		1	39.1	3	6.39386	250	male	48	203020780123_R01C01	Glioblastoma	0.991	GBM_RTK_II	0.867	GBM_RTK_I	47	3	glioblastoma, IDH wildtype	0.99	RTK I	0.69	RTK II	0.28			1	Glioblastoma	1	11	1	4	1	0	11	1	1			Glioblastoma, IDH wildtype, CNS WHO grade 4	0.2308	0.0426969	0.730193	0.0562943	0	0.014782	0.0240204	0	0.0592962	0	0.0181705
110	pTERT mutant (C250T)	1	6.16	3	40.5844	250	female	67	203020780123_R08C01	Glioblastoma	0.98	GBM_MES_TYP	0.995	GBM_MES	67	4	glioblastoma, IDH wildtype	0.79	mesenchymal	0.67	RTK II	0.11			0	Glioblastoma	1	13	1	4	1	1	10	1	0			Glioblastoma, IDH wildtype, CNS WHO grade 4	0.422975	0.0814346	0.487741	0.0601729	0	0.011419	0.0620335	0.000581014	0.190907	0	0
111		1		1	45		female	55	203020900031_R01C01	Intermediate_grade_IDH_wildtype_gliomas	0.681	HGG_F	0.995	GBM_MES	53	6	low grade glioma, ganglioglioma	0.89							0	unclassified brain lesion	1	14	1	4	1	0	2	0	0			Unclassified brain lesion	0.303597	0.046752	0.592924	0.11568	0	0	0.0327329	0.0101006	0.0452356	0.0228355	0
112		1	0.81	2	45	36.45	female	38	203020900031_R04C01	IDH_glioma	0.989	O_IDH	0.995	O_IDH	47	3	glioma, IDH mutant	0.91	1p/19q codeleted oligodendroglioma	0.74	astrocytoma	0.13			1	Diffuse glioma	1	11	1	5	1	1	4	0	0			Oligodendroglioma, IDH mutant and 1p/19q-codeleted	0.209287	0.00489629	0.698939	0.0974288	0	0	0.00578186	5.92625e-05	0.0489194	0.0587254	0
113		1	1.81	2	45	81.45	male	86	203020900031_R06C01	Glioblastoma	0.991	GBM_RTK_I	0.997	GBM_RTK_I	87	3	glioblastoma, IDH wildtype	0.99	RTK I	0.96					1	Glioblastoma	1	20	2	4	1	1	9	1	1			Glioblastoma, IDH wildtype, CNS WHO grade 4	0.272243	0.0484669	0.678352	0.0474351	0	0.012559	0.046678	0	0.075894	0	0.0170838
114		1	3.89	2	45	175.05	female	68	203020900031_R07C01	Glioblastoma	0.991	GBM_RTK_II	0.997	GBM_RTK_II	73	4	glioblastoma, IDH wildtype	0.99	RTK II	0.89					0	Glioblastoma	1	17	2	4	1	1	9	1	1			Glioblastoma, IDH wildtype, CNS WHO grade 4	0.286461	0.0485076	0.764388	0.0273561	0.0170281	0	0.0188836	0	0.0855567	0	0.000355344
115		1	1.88	2	45	84.6	male	65	203020900042_R04C01	Glioblastoma	0.988	GBM_MES_TYP	0.861	GBM_MES	80	3	glioblastoma, IDH wildtype	0.91	mesenchymal	0.88					0	Diffuse glioma	1	19	1	4	1	1	11	1	1			Glioblastoma, IDH wildtype, CNS WHO grade 4	0.20894	0.063461	0.652619	0.0586115	0	0	0.040182	0	0.0865402	0	0.00411062
116		1		1	45		female	12	203020900042_R05C01	Intermediate_grade_IDH_wildtype_gliomas	0.848	HGG_F	0.609	LGG_PA_PF	33	5	low grade glioma, dysembryoplastic neuroepithelial tumor	0.67							n.a.	Circumscribed glioma	1	11	1	3	1	0	24	0	1	0	0	Glioblastoma, IDH wildtype, CNS WHO grade 4	0.236406	0.0457432	0.691924	0.0801811	0	0	0.0296509	0	0.0225566	0.0311545	0.00769242
117		1	2.08	2	45	93.6	male	51	203021070042_R04C01	Glioblastoma	0.991	GBM_RTK_II	0.992	GBM_RTK_II	53	3	glioblastoma, IDH wildtype	0.94	RTK II	0.85					1	Glioblastoma	1	24	1	4	1	1	9	1	1			Glioblastoma, IDH wildtype, CNS WHO grade 4	0.266226	0.0323074	0.682377	0.0631883	0	0.029788	0.022321	0	0.053317	0.00879389	0
118		1	12	3	20.8333	250	male	27	203021070042_R06C01	IDH_glioma	0.989	O_IDH	0.997	O_IDH	100	1	glioma, IDH mutant	0.99	1p/19q codeleted oligodendroglioma	0.98					1	Diffuse glioma	1	14	1	4	1	1	4	0	0			Oligodendroglioma, IDH mutant and 1p/19q-codeleted	0.195913	0.088339	0.598294	0.0459861	0	0.0147693	0.0220346	0	0.129555	0	0
119		1	4.28	2	45	192.6	female	79	203021070042_R08C01	Glioblastoma	0.986	GBM_MES_TYP	0.998	GBM_MES	87	3	glioblastoma, IDH wildtype	0.99	mesenchymal	0.98					1	Glioblastoma	1	17	1	4	1	1	8	1	0			Glioblastoma, IDH wildtype, CNS WHO grade 4	0.401853	0.0918445	0.439443	0.0415747	0	0.000925937	0.0439074	0	0.193954	0	0.0190035
120		1	13.4	3	18.6567	250	male	74	203021070071_R02C01	Glioblastoma	0.991	GBM_RTK_II	0.991	GBM_RTK_II	47	3	glioblastoma, IDH wildtype	0.86	RTK II	0.52	RTK I	0.17	mesenchymal	0.15	1	Glioblastoma	1	15	1	4	1	1	9	1	1			Glioblastoma, IDH wildtype, CNS WHO grade 4	0.346186	0.054111	0.608119	0.0624804	0	0.0147806	0.0328255	0	0.145914	0	0.00546573
121		1	6.44	3	38.8199	250	male	10	203021070071_R04C01	Intermediate_grade_IDH_wildtyp_gliomas	0.592	HGAP	0.94	DMG_K27	40	7	diffuse midline glioma, H3K27M mutant	0.84							0	Diffuse glioma	1	22	2	5	1	0		0	0			Diffuse midline glioma, H3K27-altered, CNS WHO grade 4	0.488299	0.0500657	0.577757	0.0610592	0	0.00837006	0.0243993	0	0.118483	0.0564526	0.0268452
122		1	8.8	3	28.4091	250	female	55	203067920129_R01C01	Glioblastoma	0.99	GBM_MES_TYP	0.997	GBM_MES	87	3	glioblastoma, IDH wildtype	0.99	mesenchymal	0.97					0	Glioblastoma	1	15	2	4	1	1	3	0	0			Glioblastoma, IDH wildtype, CNS WHO grade 4	0.354581	0.0707843	0.547292	0.0420748	0	0.00490498	0.0279443	0	0.230375	0	0.00758698
123	pTERT mutant (C228T)	1	5.08	2	45	228.6	male	76	203068650038_R03C01	Glioblastoma	0.962	GBM_RTK_I	0.762	GBM_NOS	47	6	glioblastoma, IDH wildtype	0.57	mesenchymal	0.54					0	Glioblastoma	1	15	1	5	1	1	12	1	0			Glioblastoma, IDH wildtype, CNS WHO grade 4	0.432055	0.0747259	0.53931	0.0602069	0	0.00702842	0.0481462	0	0.136125	0.00706495	0.0249248
124		1	18.6	3	13.4409	250	female	27	203068650038_R06C01	Pineal_region_tumors_and_retinoblastoma	0.991	PIN_CYT	0.965	CONTR_PINEAL	80	2	pineal parenchymal tumor	0.61							n.a.	Pineal tumor	1	12	2	4	1	0	1	0	0			Pineal tumor	0.2168	0.0671582	0.682151	0.05281	0	0.000470407	0.0799301	0	0.0153375	0	0
125		1	2.83	2	45	127.35	male	45	203068650038_R08C01	Diffuse_midline_glioma_H3K27_altered	0.654	DMG_K27	1	GBM_MID	67	5	diffuse midline glioma, H3K27M mutant	0.62							0	Diffuse glioma	1	8	1	4	1	0	6	1	0			Diffuse midline glioma, H3K27-altered, CNS WHO grade 4	0.374799	0.0427337	0.681853	0.068582	0	0.0082619	0.0306457	0	0.0607841	0	0.022201
126		1	1.21	2	45	54.45	male	61	203160030022_R01C01	IDH_glioma	0.988	O_IDH	0.997	O_IDH	67	3	glioma, IDH mutant	0.99	1p/19q codeleted oligodendroglioma	0.99					1	Diffuse glioma	1	19	1	5	1	1	4	0	0			Oligodendroglioma, IDH mutant and 1p/19q-codeleted	0.101988	0.0561262	0.625492	0.0355721	0	0.019261	0.0226443	0	0.0471902	0.0481764	0.0211653
127		1	23.3	3	10.7296	250	male	50	203160030022_R02C01	Glioblastoma	0.991	GBM_RTK_I	0.999	GBM_RTK_I	73	3	glioblastoma, IDH wildtype	0.99	RTK I	0.99					0	Glioblastoma	1	14	2	4	1	1	8	1	0			Glioblastoma, IDH wildtype, CNS WHO grade 4	0.301981	0.0496484	0.794827	0.0648473	0.00126372	0.00150446	0.0445052	0	0.0403004	0	0.00310296
128		1	5.16	2	45	232.2	female	70	203160030030_R07C01	Glioblastoma	0.924	GBM_RTK_I	0.997	GBM_RTK_I	80	3	glioblastoma, IDH wildtype	0.95	RTK I	0.86					0	Glioblastoma	1	12	2	4	1	1	20	1	0			Glioblastoma, IDH wildtype, CNS WHO grade 4	0.346423	0.0496199	0.707432	0.0518522	0	0.0191599	0.0251099	0	0.0613532	0	0.00865828
129		1	1.28	2	45	57.6	female	5	203189480075_R05C01	Control_tissues	0.99	CONTR_CORPCAL	0.998	LGG_PA_PF	20	8	control tissue, white matter	0.92							n.a.	unclassified brain lesion	0	17	0	6	1	0		0	0			Unclassified brain lesion	0.252423	0.069845	0.51282	0.0831439	0	0.0011504	0.0729613	0	0.115382	0	0.0127314
130	pTERT wildtype	1	7.28	3	34.3407	250	male	20	203271750059_R03C01	Low_grade_glial_glioneuronal_tumors	0.642	DNT	0.771	LGG_PA_PF	47	5	low grade glioma, dysembryoplastic neuroepithelial tumor	0.4							n.a.	Diffuse glioma	1	12	2	4	1	0		0	0			Diffuse glioma, NOS	0.153726	0.064456	0.787073	0.0374345	0	0	0.0233972	0.000655799	0.0505733	0.00647048	0
131		1	16.7	3	14.9701	250	male	73	203273200088_R03C01	Glioblastoma	0.991	GBM_RTK_II	0.999	GBM_RTK_II	80	3	glioblastoma, IDH wildtype	0.98	RTK II	0.75	RTK I	0.14			1	Glioblastoma	1	29	1	4	1	1	8	1	0			Glioblastoma, IDH wildtype, CNS WHO grade 4	0.156918	0.0604053	0.713631	0.0694084	0	0.000356566	0.0246202	0	0.0807992	0	0.00123522
132		1	4.52	2	45	203.4	female	67	203273200088_R05C01	Glioblastoma	0.991	GBM_RTK_II	0.941	GBM_RTK_II	60	4	glioblastoma, IDH wildtype	0.99	RTK II	0.82	mesenchymal	0.11			1	Glioblastoma	1	14	2	4	1	1	11	1	1			Glioblastoma, IDH wildtype, CNS WHO grade 4	0.267256	0.0664138	0.667045	0.0164546	0	0.014942	0.0424581	0	0.116025	0	0.0176535
133		1	8.52	3	29.3427	250	male	68	203273200088_R06C01	Glioblastoma	0.99	GBM_RTK_II	0.951	GBM_RTK_II	33	5	glioblastoma, IDH wildtype	0.96	RTK II	0.45	mesenchymal	0.4			1	Diffuse glioma	1	18	1	4	1	1	3	0	0			Glioblastoma, IDH wildtype, CNS WHO grade 4	0.235617	0.0540557	0.60735	0.0670628	0	0	0.0459774	0.00955202	0.0986488	0	0.00422934
134		1	6.88	3	36.3372	250	male	54	203273200088_R07C01	Glioblastoma	0.991	GBM_MES_TYP	0.993	GBM_RTK_II	40	4	glioblastoma, IDH wildtype	0.98	mesenchymal	0.79	RTK II	0.18			0	Glioblastoma	1	21	3	5	1	1	10	1	0			Glioblastoma, IDH wildtype, CNS WHO grade 4	0.387616	0.0690807	0.543385	0.0452707	0	0	0.0685457	0.0160256	0.179031	0	0
135		1	4.48	2	45	201.6	male	29	203273200088_R08C01	IDH_glioma	0.99	A_IDH	0.998	A_IDH	87	3	glioma, IDH mutant	0.99	astrocytoma	0.99					0	Diffuse glioma	1	15	2	4	1	0		0	0			Astrocytoma, IDH mutant, CNS WHO grade 2/3	0.137682	0.0695262	0.544726	0.0338437	0	0.0208811	0.073617	0	0.173476	0	0
136		1	1.88	2	45	84.6	male	46	203273200196_R01C01	IDH_glioma	0.99	A_IDH	0.999	A_IDH	80	3	glioma, IDH mutant	0.99	astrocytoma	0.96					1	Diffuse glioma	1	25	1	4	1	0		0	0			Astrocytoma, IDH mutant, CNS WHO grade 2/3	0.20308	0.0239804	0.588672	0.10396	0	0	0.00256183	0.00216123	0.0425415	0.0935988	0
137		1	7.4	3	33.7838	250	male	72	203273200198_R01C01	Glioblastoma	0.99	GBM_RTK_I	0.998	GBM_RTK_I	93	2	glioblastoma, IDH wildtype	0.96	RTK I	0.93					0	Glioblastoma	1	13	1	4	1		29	0	0			Glioblastoma, IDH wildtype, CNS WHO grade 4	0.356788	0.0566981	0.720045	0.0254844	0	0.0207329	0.0296187	0	0.0527637	0	0.0134398
138		1	3.18	2	45	143.1	female	58	203273200198_R02C01	IDH_glioma	0.991	A_IDH	0.998	A_IDH	93	2	glioma, IDH mutant	0.99	astrocytoma	0.97					1	Diffuse glioma	1	16	2	4	1	1	1	0	0			Astrocytoma, IDH mutant, CNS WHO grade 2/3	0.107867	0.060797	0.591549	0.0575748	0	0.010251	0.0156805	0	0.138909	0.00883096	0.0186461
139		1	10.3	3	24.2718	250	female	48	203273200198_R03C01	Glioblastoma	0.991	GBM_RTK_II	0.91	GBM_RTK_II	53	4	glioblastoma, IDH wildtype	0.98	mesenchymal	0.58	RTK II	0.37			1	Glioblastoma	1	9	1	4	1	1	8	1	0			Glioblastoma, IDH wildtype, CNS WHO grade 4	0.391006	0.0650029	0.567164	0.0554172	0	0	0.0449315	0	0.119485	0	0.0334033
140		1	9.04	3	27.6549	250	male	44	203273200198_R04C01	IDH_glioma	0.991	O_IDH	0.998	O_IDH	73	3	glioma, IDH mutant	0.99	1p/19q codeleted oligodendroglioma	0.99					1	Diffuse glioma	1	20	2	4	1	1	4	0	0			Oligodendroglioma, IDH mutant and 1p/19q-codeleted	0.0745902	0.0663245	0.571174	0.0806029	0	0.0307849	0	0	0.0667658	0.0506225	0.00879484
141		1	7.36	3	33.9674	250	female	62	203273200198_R05C01	Glioblastoma	0.991	GBM_MES_TYP	0.96	GBM_RTK_II	60	4	glioblastoma, IDH wildtype	0.99	mesenchymal	0.59	RTK II	0.39			1	Diffuse glioma	1	21	2	4	1	1	9	1	1			Glioblastoma, IDH wildtype, CNS WHO grade 4	0.293889	0.0721023	0.531639	0.0713433	0	0.0209107	0.0456052	0	0.165895	0	0.00416075
142		1	7.84	3	31.8878	250	female	66	203282450231_R03C01	Glioblastoma	0.985	GBM_MES_TYP	0.992	GBM_MES	73	3	glioblastoma, IDH wildtype	0.9	mesenchymal	0.89					0	Glioblastoma	0	18	0	4	1	1	8	1	0			Glioblastoma, IDH wildtype, CNS WHO grade 4	0.353385	0.0656036	0.535647	0.0585987	0	0	0.00107818	0.000568815	0.186339	0.068405	0.00221618
143		1	3.39	2	45	152.55	female	54	203282450231_R04C01	Glioblastoma	0.905	GBM_MES_TYP	0.994	GBM_MES	40	6	glioblastoma, IDH wildtype	0.84	mesenchymal	0.84					0	Glioblastoma	1	12	1	4	1	1	9	1	1			Glioblastoma, IDH wildtype, CNS WHO grade 4	0.407542	0.0527642	0.53707	0.0574834	0	0.00405092	0.00626563	0	0.114899	0.165091	0.0060877
144		1	5.12	2	45	230.4	female	30	203282450231_R06C01	IDH_glioma	0.961	O_IDH	0.943	O_IDH	67	3	glioma, IDH mutant	0.94	1p/19q codeleted oligodendroglioma	0.8	astrocytoma	0.14			1	Diffuse glioma	1	11	1	4	1	1	4	0	0			Oligodendroglioma, IDH mutant and 1p/19q-codeleted	0.137421	0.0804121	0.50854	0.0662517	0	0.019557	0.0609848	0	0.148566	0	0.00452438
145		1	4.88	2	45	219.6	male	70	203282450231_R07C01	Glioblastoma	0.991	GBM_RTK_I	0.997	GBM_RTK_II	47	3	glioblastoma, IDH wildtype	0.96	RTK I	0.88					0	Glioblastoma	1	12	1	5	1	1	8	1	0			Glioblastoma, IDH wildtype, CNS WHO grade 4	0.19205	0.0584078	0.647313	0.0638401	0	0.00399684	0.0358147	0	0.0767733	0.0132527	0.0250563
146		1	7.44	3	33.6022	250	male	71	203282450240_R06C01	Glioblastoma	0.983	GBM_RTK_I	0.76	GBM_NOS	40	6	glioblastoma, IDH wildtype	0.64	RTK I	0.36	mesenchymal	0.26			0	Glioblastoma	1	12	2	4	1	1	25	0	0			Glioblastoma, IDH wildtype, CNS WHO grade 4	0.263242	0.0604436	0.629795	0.0802411	0	0.0188296	0.0436746	0	0.100059	0	0.0197942
147		1	8.76	3	28.5388	250	female	37	203282450240_R07C01	IDH_glioma	0.754	A_IDH	0.991	A_IDH	40	4	glioma, IDH mutant	0.85	astrocytoma	0.78					1	Diffuse glioma	1	9	1	4	1	0		0	0			Astrocytoma, IDH mutant, CNS WHO grade 2/3	0.232767	0.0536047	0.538476	0.0610643	0	0.0107521	0.0492544	0	0.223358	0	0.0109227
148	pTERT wildtype	1	5.24	2	45	235.8	male	61	203282450244_R02C01	Pediatric_type_high_grade_gliomas	0.863	pedHGG_RTK1B	0.957	GBM_RTK_III	47	4	no match								0	Glioblastoma	1	18	2	4	1	0	11	1	0			Diffuse glioma, higher-grade, NOS	0.557363	0.038437	0.668535	0.0900363	0	0	0	0	0.0140057	0.0676167	0.0252845
149		1	8.16	3	30.6373	250	female	72	203282450244_R03C01	Glioblastoma	0.987	GBM_MES_TYP	0.998	GBM_MES	93	2	glioblastoma, IDH wildtype	0.98	mesenchymal	0.97					1	Glioblastoma	1	13	1	4	1	1	3	0	0			Glioblastoma, IDH wildtype, CNS WHO grade 4	0.490755	0.0693134	0.367672	0.044191	0	0.00554925	0.0603133	0	0.283877	0	0.00620007
150		1	2.32	2	45	104.4	female	74	203537580049_R02C01	Intermediate_grade_IDH_wildtype_gliomas	0.991	HGAP	0.991	CONTR_WM	20	9	anaplastic pilocytic astrocytoma	0.89							1	Circumscribed glioma	1	12	1	4	1	0	6	1	0	0	0	High-grade astrocytoma with piloid features	0.29161	0.0511373	0.59902	0.0638856	0	0.0126982	0.0309233	0	0.0742481	0.0306427	0
151		1	5.16	2	45	232.2	male	84	203537580049_R03C01	Glioblastoma	0.989	GBM_RTK_II	0.997	GBM_RTK_II	80	4	glioblastoma, IDH wildtype	0.99	RTK II	0.62	RTK I	0.36			1	Glioblastoma	1	15	1	4	1	1	15	1	0			Glioblastoma, IDH wildtype, CNS WHO grade 4	0.225746	0.0359768	0.719737	0.0425308	0	0.00996082	0.0409349	0	0.082254	0	0.00771195
152		1	6	3	41.6667	250	female	45	203537580049_R04C01	Glioblastoma	0.991	GBM_RTK_I	0.941	GBM_RTK_I	60	4	glioblastoma, IDH wildtype	0.99	RTK I	0.94					1	Glioblastoma	1	14	1	4	1	1	31	1	1			Glioblastoma, IDH wildtype, CNS WHO grade 4	0.32233	0.0772731	0.738261	0.0551448	0.00709991	0	0.0261324	0	0.0882295	0	0
153		1	2.7	2	45	121.5	male	59	203537580051_R01C01	Glioblastoma	0.827	GBM_RTK_I	0.947	GBM_RTK_I	67	6	no match								n.a.	Diffuse glioma	1	9	2	4	1	1	8	1	0			Glioblastoma, IDH wildtype, CNS WHO grade 4	0.302623	0.0797809	0.594965	0.0509011	0	0.0152857	0.050325	0	0.0913823	0	0.0181465
154		1	2.61	2	45	117.45	male	44	203537580051_R02C01	IDH_glioma	0.989	O_IDH	0.993	O_IDH	93	2	glioma, IDH mutant	0.99	1p/19q codeleted oligodendroglioma	0.99					1	Diffuse glioma	1	18	1	4	1	1	4	0	0			Oligodendroglioma, IDH mutant and 1p/19q-codeleted	0.132887	0.0722664	0.639256	0.0597403	0	0.0223179	0.021363	0	0.0885736	0.0127556	0.00717957
155		1	4.92	2	45	221.4	male	52	203537580055_R02C01	Low_grade_glial_glioneuronal_tumors	0.805	GG	0.963	CONTR_WM	27	8	control tissue, hemispheric cortex	0.49							n.a.	Diffuse glioma	1	10	1	4	1	1	17	0	1			Glioblastoma, IDH wildtype, CNS WHO grade 4	0.297249	0.0927047	0.524217	0.0638499	0	0.00428145	0.0344998	0	0.152787	0	0.0123459
156		1	2.8	2	45	126	female	52	203537580055_R05C01	Low_grade_glial_glioneuronal_tumors	0.99	PA_CORT	0.771	ANA_PA	20	10	pilocytic astrocytoma	0.47	posterior fossa pilocytic astrocytoma	0.39					n.a.	Circumscribed glioma	1	8	0	3	1		1	0	0	0	0	Lower-grade glioma/glioneuronal tumor, NOS	0.438198	0.0842982	0.392857	0.100071	0	0.000531682	0.0315979	0	0.197711	0.0560062	0.00155652
157		1	6.08	3	41.1184	250	male	7	203537580056_R01C01	Low_grade_glial_glioneuronal_tumors	0.992	PA_PF	0.997	LGG_PA_PF	47	5	pilocytic astrocytoma	0.88	posterior fossa pilocytic astrocytoma	0.53	midline pilocytic astrocytoma	0.33			n.a.	Circumscribed glioma	1	13	1	4	1	0		0	0	0	0	Pilocytic astrocytoma, CNS WHO grade 1	0.340825	0.0717916	0.556112	0.0258586	0.000204702	0.0029663	0.0727397	0	0.201083	0	0.00441788
158		1	13.2	3	18.9394	250	male	60	203537580056_R04C01	Glioblastoma	0.989	GBM_RTK_II	0.996	GBM_RTK_II	73	3	glioblastoma, IDH wildtype	0.98	RTK II	0.71	RTK I	0.21			1	Glioblastoma	1	10	1	4	1	1	9	1	1			Glioblastoma, IDH wildtype, CNS WHO grade 4	0.148021	0.0857099	0.738989	0.0776854	0	0	0.00345844	0.0017452	0.0645516	0.00626044	0
159	pTERT mutant (C228T)	1	22.2	3	11.2613	250	male	54	203537580056_R05C01	Glioblastoma	0.975	GBM_MES_TYP	0.996	GBM_MES	87	2	no match								1	Glioblastoma	1	14	1	5	1	1	10	1	0			Glioblastoma, IDH wildtype, CNS WHO grade 4	0.585475	0.0641205	0.413638	0.0683646	0	0.00906159	0.01376	0	0.205388	0.143034	0.00401618
160		1	8.08	3	30.9406	250	male	70	203537580056_R07C01	Control_tissues	0.646	CONTR_CORPCAL	0.989	A_IDH_HG	47	4	no match								0	Diffuse glioma	1	16	2	9	1	0	4	0	0			Oligodendroglioma, IDH mutant and 1p/19q-codeleted	0.122086	0.0550704	0.579212	0.0826058	0	0	0.0570936	0	0.109442	0	0.0281002
161		1	15	3	16.6667	250	male	49	203537580061_R02C01	Glioblastoma	0.991	GBM_RTK_I	0.998	GBM_RTK_I	80	4	glioblastoma, IDH wildtype	0.6	RTK I	0.48					0	Glioblastoma	1	19	2	5	1	1	8	1	0			Glioblastoma, IDH wildtype, CNS WHO grade 4	0.506194	0.0609236	0.612648	0.0874358	0	0.00165798	0.0298242	0	0.152948	0	0.00516409
162		1	5.4	2	45	243	female	85	203537580063_R03C01	Glioblastoma	0.991	GBM_MES_TYP	0.99	GBM_RTK_II	53	4	glioblastoma, IDH wildtype	0.95	mesenchymal	0.88					1	Glioblastoma	1	17	1	4	1	1	8	1	0			Glioblastoma, IDH wildtype, CNS WHO grade 4	0.425168	0.0532953	0.571118	0.0519262	0	0	0.0205105	0	0.222268	0	0
163		1	5.08	2	45	228.6	female	65	203537580063_R06C01	Glioblastoma	0.989	GBM_MES_TYP	0.989	GBM_MES	53	5	glioblastoma, IDH wildtype	0.72	mesenchymal	0.68					0	Glioblastoma	1	16	1	4	1	1	8	1	0			Glioblastoma, IDH wildtype, CNS WHO grade 4	0.517589	0.0444091	0.50219	0.0567142	0	0	0.0248977	0	0.278244	0	0.00373815
164		1	4.4	2	45	198	female	0	203537580064_R04C01	Low_grade_glial_glioneuronal_tumors	0.992	PA_MID	0.997	LGG_PA_PF	53	4	pilocytic astrocytoma	0.98	midline pilocytic astrocytoma	0.98					0	Circumscribed glioma	1	13	2	4	1	0		0	0	0	0	Pilocytic astrocytoma, CNS WHO grade 1	0.345144	0.0791167	0.463443	0.0719424	0	0	0.0849007	0	0.147428	0	0.00870044
165		1	1.46	2	45	65.7	female	67	203537580064_R06C01	Low_grade_glial_glioneuronal_tumors	0.874	PA_CORT	0.778	GBM_MES	87	2	glioblastoma, IDH wildtype	0.46	mesenchymal	0.45					non conclusive	unclassified brain lesion	1	30	4	4	1		5	0	1			Glioblastoma, IDH wildtype, CNS WHO grade 4	0.369936	0.0889176	0.475021	0.0510505	0	0.00366279	0.041092	0	0.225214	0	0.0151875
166		1	7.2	3	34.7222	250	male	74	203537580065_R04C01	Glioblastoma	0.984	GBM_MES_TYP	0.998	GBM_MES	87	3	glioblastoma, IDH wildtype	0.91	mesenchymal	0.89					1	Glioblastoma	1	14	1	4	1	1	8	1	0			Glioblastoma, IDH wildtype, CNS WHO grade 4	0.382827	0.0811308	0.467936	0.0641196	0	0.00381178	0.0594916	0	0.194603	0	0.00513308
167		1	7.72	3	32.3834	250	male	55	203537580065_R05C01	Glioblastoma	0.991	GBM_RTK_II	0.996	GBM_RTK_II	80	3	glioblastoma, IDH wildtype	0.99	RTK II	0.88					1	Glioblastoma	1	17	3	4	1	1	30	1	0			Glioblastoma, IDH wildtype, CNS WHO grade 4	0.219278	0.0705595	0.623387	0.0528124	0.0145769	0.00117607	0.0238419	0	0.198729	0	0
168		0		1	45		male	3	203537580065_R08C01	Diffuse_midline_glioma_H3K27_altered	0.955	DMG_K27	1				no match								0	Diffuse glioma	1	20	1	4	1	0		0	0				0.329039	0.00277986	0.643659	0.105595	0	0	0.0418894	0.00129372	0.0627967	0.0452911	0
169		1	4.24	2	45	190.8	male	60	203537580069_R06C01	Glioblastoma	0.977	GBM_MES_TYP	0.998	GBM_MES	60	3	glioblastoma, IDH wildtype	0.41	mesenchymal	0.39					1	Glioblastoma	1	12	1	4	1	1	9	1	1			Glioblastoma, IDH wildtype, CNS WHO grade 4	0.455894	0.0776306	0.420405	0.0641358	0	0.00348842	0.0404048	0	0.29933	0	0.00267603
170		1	1.18	2	45	53.1	male	66	203675240041_R01C01	Glioblastoma	0.611	GBM_MES_TYP	0.578	CONTR_WM	33	8	no match								n.a.	Diffuse glioma	1	10	1	4	1	1	8	1	0			Glioblastoma, IDH wildtype, CNS WHO grade 4	0.326217	0.0846454	0.467722	0.101093	0	0	0.0596981	0.00318108	0.160063	0	0.00472991
171		0		1	45		male	49	203675240041_R02C01	Control_tissues	0.563	CONTR_CORPCAL	0.269				plexus tumor	0.61	pediatric B	0.59					n.a.	unclassified brain lesion	1	22	2	4				0	0				0.608673	0.0385618	0.408419	0.107132	0	0	0.0182979	0.000524465	0.23185	0.0244075	0.00088312
172		1	49.6	3	5.04032	250	male	72	203675380033_R01C01	Glioblastoma	0.991	GBM_RTK_II	0.981	GBM_RTK_II	40	4	glioblastoma, IDH wildtype	0.99	RTK I	0.58	RTK II	0.4			0	Diffuse glioma	1	13	1	4	1	1	9	1	1			Glioblastoma, IDH wildtype, CNS WHO grade 4	0.266666	0.0563248	0.757599	0.044858	0	0.00948429	0.024643	0	0.027343	0	0
173		1	19.6	3	12.7551	250	male	65	203841950016_R01C01	Glioblastoma	0.989	GBM_RTK_II	0.941	GBM_RTK_II	40	3	glioblastoma, IDH wildtype	0.98	RTK I	0.42	RTK II	0.4	mesenchymal	0.14	1	Glioblastoma	1	8	1	4	1	1	9	1	1			Glioblastoma, IDH wildtype, CNS WHO grade 4	0.361958	0.0728264	0.624449	0.0469651	0	0.0139121	0.0283194	0	0.1145	0	0.0135866
174		1	12	3	20.8333	250	male	69	203841950016_R03C01	IDH_glioma	0.99	O_IDH	0.998	O_IDH	93	2	glioma, IDH mutant	0.99	1p/19q codeleted oligodendroglioma	0.99					1	Diffuse glioma	1	15	1	4	1	1	4	0	0			Oligodendroglioma, IDH mutant and 1p/19q-codeleted	0.141376	0.0816168	0.561705	0.063407	0	0.0304981	0.0257986	0	0.117145	0.0274172	0
175	pTERT wildtype	1	6.76	3	36.9822	250	female	66	203841950016_R04C01	Glioblastoma	0.392	GBM_RTK_I	0.868	GBM_RTK_I	60	3	diffuse midline glioma, H3K27M mutant	0.37							1	Diffuse glioma	1	13	2	4	1	0	26	1	0			Diffuse midline glioma, H3K27-altered, CNS WHO grade 4	0.239552	0.0438308	0.71433	0.0590521	0	0	0.0166871	0	0.128035	0	0.00860794
176		1	17.9	3	13.9665	250	female	76	203841950017_R03C01	Glioblastoma	0.991	GBM_RTK_II	0.992	GBM_RTK_II	60	3	glioblastoma, IDH wildtype	0.91	RTK II	0.38	mesenchymal	0.27	RTK I	0.23	1	Glioblastoma	1	7	1	4	1	1	8	1	0			Glioblastoma, IDH wildtype, CNS WHO grade 4	0.249773	0.0733995	0.644641	0.0795509	0	0	0.0103852	0	0.110901	0.0397797	0
177		1	1.78	2	45	80.1	male	57	203841950017_R04C01	Intermediate_grade_IDH_wildtype_gliomas	0.783	HGAP	0.965	DMG_K27	60	4	diffuse midline glioma, H3K27M mutant	0.74							0	Diffuse glioma	1	7	0	3	1	0		0	0			Diffuse midline glioma, H3K27-altered, CNS WHO grade 4	0.415689	0.0386752	0.597402	0.0679009	0	0	0.0167091	0	0.214867	0	0.000887974
178		1	10.6	3	23.5849	250	male	56	203841950017_R06C01	Glioblastoma	0.99	GBM_MES_TYP	0.998	GBM_MES	87	2	glioblastoma, IDH wildtype	0.71	mesenchymal	0.66					1	Glioblastoma	1	21	1	4	1	1	8	1	0			Glioblastoma, IDH wildtype, CNS WHO grade 4	0.57571	0.0641363	0.374422	0.0635752	0	0.00700053	0.0447822	0	0.341674	0	0.00347459
179	pTERT wildtype	1	10.8	3	23.1481	250	male	78	203841950017_R08C01	Glioblastoma	0.558	GBM_MES_TYP	0.514	CONTR_WM	33	7	no match								0	Diffuse glioma	1	15	1	4	1	0		0	0			Diffuse glioma, NOS	0.509646	0.0935884	0.502092	0.0401371	0	0.00421374	0.0428281	0	0.149927	0	0.00954007
180		1	14.8	3	16.8919	250	male	72	203845510001_R01C01	Glioblastoma	0.989	GBM_MES_TYP	0.998	GBM_MES	87	3	glioblastoma, IDH wildtype	0.99	mesenchymal	0.96					1	Glioblastoma	1	8	1	4	1	1	30	1	0			Glioblastoma, IDH wildtype, CNS WHO grade 4	0.395748	0.0639467	0.434112	0.0625603	0	0	0.0263927	0	0.158465	0.146522	0.00952096
181		1	2.04	2	45	91.8	male	44	203845510001_R05C01	Intermediate_grade_IDH_wildtype_gliomas	0.987	HGAP	0.987	CONTR_WM	20	9	no match								n.a.	Diffuse glioma	1	16	1	4	1	0		0	0			Diffuse midline glioma, H3K27-altered, CNS WHO grade 4	0.314614	0.0646395	0.593474	0.061308	0	0.00760448	0.0302876	0.000921122	0.179636	0	0
182		1	9.12	3	27.4123	250	male	23	203845510003_R01C01	IDH_glioma	0.989	A_IDH	0.998	A_IDH	73	4	glioma, IDH mutant	0.99	astrocytoma	0.98					1	Diffuse glioma	1	14	1	4	1	0		0	0			Astrocytoma, IDH mutant, CNS WHO grade 2/3	0.199491	0.0718582	0.592162	0.0423974	0	0	0.0244512	0	0.194681	0.0406823	0
183	pTERT mutant (C228T)	1	4.72	2	45	212.4	female	70	203845510003_R04C01	Pediatric_type_high_grade_gliomas	0.777	pedHGG_RTK1A	0.537	GBM_MID	60	5	glioblastoma, IDH wildtype	0.73	midline	0.7					0	Glioblastoma	1	19	1	4	1	1	18	1	0			Glioblastoma, IDH wildtype, CNS WHO grade 4	0.37462	0.0671475	0.648576	0.0658712	0	0.00287917	0.0370272	0	0.133014	0.00913826	0.00511023
184		1	13.4	3	18.6567	250	male	77	203845510003_R05C01	Glioblastoma	0.991	GBM_RTK_I	0.999	GBM_RTK_I	100	1	glioblastoma, IDH wildtype	0.99	RTK I	0.99					1	Glioblastoma	0	8	0	4	1	1	29	0	0			Glioblastoma, IDH wildtype, CNS WHO grade 4	0.247733	0.0323066	0.765159	0.0610693	0	0.0140923	0.0402539	0	0.0479765	0	0.0103866
185		1	4.2	2	45	189	male	82	203845510008_R02C01	Glioblastoma	0.991	GBM_MES_TYP	0.964	GBM_RTK_II	67	3	glioblastoma, IDH wildtype	0.99	mesenchymal	0.67	RTK II	0.32			0	Glioblastoma	1	14	1	4	1	1	31	1	1			Glioblastoma, IDH wildtype, CNS WHO grade 4	0.25271	0.0659606	0.57041	0.047201	0	0.0119388	0.0297019	0	0.161637	0.00833391	0
186		1	8.84	3	28.2805	250	male	46	203845510008_R04C01	Glioblastoma	0.992	GBM_RTK_II	0.957	GBM_RTK_II	73	4	glioblastoma, IDH wildtype	0.99	RTK II	0.66	mesenchymal	0.33			0	Glioblastoma	1	13	1	4	1	1	9	1	1			Glioblastoma, IDH wildtype, CNS WHO grade 4	0.199385	0.0706289	0.584455	0.0514276	0	0.0147458	0.039353	0	0.124527	0	0.0263449
187		1	11.6	3	21.5517	250	female	64	203845510027_R02C01	Glioblastoma	0.986	GBM_MES_TYP	0.989	GBM_MES	93	2	glioblastoma, IDH wildtype	0.83	mesenchymal	0.6	RTK II	0.19			1	Glioblastoma	1	17	1	4	1	1	3	0	0			Glioblastoma, IDH wildtype, CNS WHO grade 4	0.532352	0.0827357	0.418264	0.0685706	0	0.0103476	0.0657111	0	0.258979	0	0.0107486
188		1	4.96	2	45	223.2	male	53	203845510027_R04C01	IDH_glioma	0.991	A_IDH	0.992	A_IDH	60	4	glioma, IDH mutant	0.99	astrocytoma	0.98					1	Diffuse glioma	1	13	1	4	1	1	1	0	0			Astrocytoma, IDH mutant, CNS WHO grade 2/3	0.120034	0.0231337	0.630836	0.045053	0	0	0.0192462	0	0.234584	0	0
189		1	12.1	3	20.6612	250	male	75	203845510027_R08C01	Glioblastoma	0.99	GBM_PNC	0.943	GBM_RTK_II	53	3	glioblastoma, IDH wildtype	0.93	RTK II	0.76	RTK I	0.12			1	Glioblastoma	1	29	4	4	1	1	10	1	0			Glioblastoma, IDH wildtype, CNS WHO grade 4	0.206547	0.0778186	0.68497	0	0.0556121	0	0.0112819	0	0.0868415	0.0543126	0
190		1	3.79	2	45	170.55	male	49	203845510044_R01C01	IDH_glioma	0.986	A_IDH_HG	0.988	A_IDH_HG	60	3	glioma, IDH mutant	0.98	astrocytoma	0.62	high grade astrocytoma	0.34			1	Diffuse glioma	1	22	1	4	1	0	6	1	0			Astrocytoma, IDH mutant, CNS WHO grade 4	0.143585	0.0718813	0.675861	0.0366963	0	0.0120601	0.0311917	0	0.113895	0	0
191		1	19.9	3	12.5628	250	male	31	203845510044_R07C01	IDH_glioma	0.99	A_IDH_HG	0.998	A_IDH_HG	80	3	glioma, IDH mutant	0.99	high grade astrocytoma	0.99					1	Glioblastoma	1	14	1	4	1	1	18	1	0			Astrocytoma, IDH mutant, CNS WHO grade 4	0.158426	0.0201937	0.841845	0.00195794	0.028112	0	0.0219806	0	0.0859107	0	0
192		1	1.6	2	45	72	male	78	203845520005_R02C01	Glioblastoma	0.988	GBM_MES_TYP	0.994	GBM_MES	80	2	glioblastoma, IDH wildtype	0.91	mesenchymal	0.9					0	Glioblastoma	1	14	1	4	1	1	9	1	1			Glioblastoma, IDH wildtype, CNS WHO grade 4	0.329317	0.0682196	0.554955	0.0624141	0	0	0.0365765	0.000627856	0.164401	0	6.0129e-05
193		1	4.76	2	45	214.2	male	69	203890880046_R01C01	Glioblastoma	0.99	GBM_MES_TYP	0.991	GBM_RTK_II	47	5	glioblastoma, IDH wildtype	0.97	mesenchymal	0.95					0	Glioblastoma	1	17	1	4	1	1	31	1	1			Glioblastoma, IDH wildtype, CNS WHO grade 4	0.416837	0.0746641	0.505232	0.0382983	0	0.0209746	0.0491519	0	0.170529	0	0.000830096
194		1	7.64	3	32.7225	250	female	77	203890880046_R03C01	Glioblastoma	0.99	GBM_MES_TYP	0.999	GBM_MES	100	1	glioblastoma, IDH wildtype	0.98	mesenchymal	0.97					0	Glioblastoma	1	22	1	5	1	1	30	1	0			Glioblastoma, IDH wildtype, CNS WHO grade 4	0.462934	0.0672949	0.447355	0.0478166	0	0.00597169	0.0315929	0	0.255498	0.0302902	0.000179402
195		0		1	45		female	53	203890880046_R06C01	Other_tumors	0.604	MELAN	0.787	DNADEG	80	4	plexus tumor	0.47	pediatric B	0.45					n.a.	Diffuse glioma	1	22	1	5				0	0				0.553926	0	0.367337	0	0.0135469	0.145755	0.245431	0	0.22793	0	0
196		1	29.7	3	8.41751	250	female	47	203890880048_R06C01	IDH_glioma	0.991	A_IDH	0.998	A_IDH	53	4	glioma, IDH mutant	0.99	astrocytoma	0.92					1	Diffuse glioma	1	14	1	4	1	1	1	0	0			Astrocytoma, IDH mutant, CNS WHO grade 2/3	0.0366285	0.0636864	0.70166	0	0.0369365	0	0.0340725	0	0.126499	0	0
197		1	6.2	3	40.3226	250	female	56	203890880090_R05C01	Glioblastoma	0.988	GBM_MES_TYP	0.982	GBM_MES	53	4	glioblastoma, IDH wildtype	0.55	mesenchymal	0.48					0	Glioblastoma	1	13	2	5	1	1	8	1	0			Glioblastoma, IDH wildtype, CNS WHO grade 4	0.486486	0.0572483	0.492561	0.0773616	0	0.00735754	0.0252944	0	0.253281	0	0.00463269
198		1	4.16	2	45	187.2	female	57	203911080016_R01C01	Glioblastoma	0.947	GBM_MES_TYP	0.671	GBM_MES	60	3	glioblastoma, IDH wildtype	0.7	mesenchymal	0.68					n.a.	Diffuse glioma	1	11	1	4	1	1	3	0	0			Glioblastoma, IDH wildtype, CNS WHO grade 4	0.361469	0.0826801	0.473851	0.0643923	0	0.00507303	0.016283	0.00266383	0.226732	0.0297376	0
199		1		1	45		male	77	203911080016_R05C01	Glioblastoma	0.941	GBM_MES_TYP	0.855	CONTR_WM	27	7	control tissue, hemispheric cortex	0.33							0	Glioblastoma	1	16	1	2	1	1	9	1	1			Glioblastoma, IDH wildtype, CNS WHO grade 4	0.348907	0.0801425	0.543124	0.0893249	0	0	0.00161994	0.0176845	0.107609	0.0441977	0
200		1		1	45		female	68	203911080016_R07C01	Glioblastoma	0.543	GBM_MES_TYP	0.992	CONTR_WM	33	7	no match								0	Glioblastoma	1	12	1	4	1	1	31	1	1			Glioblastoma, IDH wildtype, CNS WHO grade 4	0.395208	0.0573151	0.483183	0.0801642	0	0.00872131	0.0323035	0	0.24281	0	0.00569052
201		1	3.66	2	45	164.7	male	26	203911080044_R04C01	IDH_glioma	0.989	O_IDH	0.99	O_IDH	93	2	glioma, IDH mutant	0.94	1p/19q codeleted oligodendroglioma	0.86					0	Diffuse glioma	1	16	2	4	1	1	4	0	0			Oligodendroglioma, IDH mutant and 1p/19q-codeleted	0.0791514	0.0369573	0.649855	0.0542613	0	0.0115641	0	0	0.0687594	0.0475496	0.00924202
202		1	5.92	3	42.2297	250	male	49	203922140037_R08C01	IDH_glioma	0.991	O_IDH	0.998	O_IDH	73	2	glioma, IDH mutant	0.99	1p/19q codeleted oligodendroglioma	0.99					1	Diffuse glioma	1	17	2	5	1	1	27	0	1			Oligodendroglioma, IDH mutant and 1p/19q-codeleted	0	0.0399679	0.693049	0.0747186	0	0.0141804	0.0252404	0	0.0341353	0.0258181	0.00504456
203		1	0.54	2	45	24.3	male	82	203922140043_R01C01	Glioblastoma	0.991	GBM_RTK_II	0.995	GBM_RTK_II	60	3	glioblastoma, IDH wildtype	0.99	RTK II	0.77	mesenchymal	0.16			0	Glioblastoma	1	9	1	4	1	1	8	1	0			Glioblastoma, IDH wildtype, CNS WHO grade 4	0.101755	0.0549653	0.629309	0.0408044	0	0.0138229	0.0381557	0	0.107976	0.000962835	0.00649272
204		1	2.44	2	45	109.8	male	31	203922140049_R02C01	Control_tissues	0.55	CONTR_CORPCAL	0.646	A_IDH	40	4	control tissue, hypothalamus	0.31							1	Diffuse glioma	1	25	4	4	1	1	27	0	1			Oligodendroglioma, IDH mutant and 1p/19q-codeleted	0.227914	0.0704663	0.50871	0.0704014	0	0.00631864	0.0398713	0	0.125776	0.0427339	0.021348
205		1	14	3	17.8571	250	female	56	203922140049_R03C01	Glioblastoma	0.661	GBM_RTK_I	0.708	GBM_MYCN	33	8	no match								0	Diffuse glioma	1	11	1	4	1	1	8	1	0			Glioblastoma, IDH wildtype, CNS WHO grade 4	0.194332	0.0813789	0.713525	0.0926328	0	0.00134878	0.0194311	0	0.0610746	0.00834682	0.00411248
206		1	1.09	2	45	49.05	male	64	203922140053_R01C01	IDH_glioma	0.363	O_IDH	0.876	A_IDH	40	4	glioma, IDH mutant	0.54	1p/19q codeleted oligodendroglioma	0.49					1	Diffuse glioma	1	21	1	4	1	1	4	0	0			Oligodendroglioma, IDH mutant and 1p/19q-codeleted	0.145005	0.0633285	0.502948	0.0948129	0	0.00345346	0.0354584	0	0.0703349	0.0386691	0.00899362
207		1	5.84	3	42.8082	250	male	71	203922140053_R03C01	Glioblastoma	0.686	GBM_RTK_I	0.901	GBM_RTK_I	60	2	glioblastoma, IDH wildtype	0.91	RTK II	0.43	RTK I	0.38			0	Diffuse glioma	1	10	1	4	1	1	3	0	0			Glioblastoma, IDH wildtype, CNS WHO grade 4	0.281871	0.0679243	0.742588	0.0708203	0	0	0.00400647	0	0.10171	0	0
208		1		1	45		male	73	203922140053_R05C01	Glioblastoma	0.984	GBM_MES_TYP	0.972	GBM_MES	27	8	no match								n.a.	Diffuse glioma	1	12	2	4	1	1	9	1	1			Glioblastoma, IDH wildtype, CNS WHO grade 4	0.402503	0.051401	0.473114	0.0948658	0	0	0.0106967	0.00477004	0.0859895	0.0964236	0
209		1	9.88	3	25.3036	250	female	19	203923030097_R02C01	Low_grade_glial_glioneuronal_tumors	0.992	PA_PF	0.984	ANA_PA	20	11	no match								0	Circumscribed glioma	1	11	1	4	0	0	0	0	0	0	0	Lower-grade glioma/glioneuronal tumor, NOS	0.372737	0.0918874	0.419803	0.103128	0	0	0.0496838	0	0.197956	0	0.0423248
210	pTERT wildtype	1	5.88	3	42.517	250	female	75	203923030097_R05C01	Intermediate_grade_IDH_wildtype_gliomas	0.991	HGAP	0.996	ANA_PA	33	9	no match								n.a.	Diffuse glioma	1	12	1	5	1	0	6	1	0			Diffuse glioma, NOS	0.367859	0.0678852	0.476116	0.0904399	0	0.00176476	0.0270067	0	0.184451	0	0.00427241
211		1	8.68	3	28.8018	250	male	79	203923030106_R01C01	Glioblastoma	0.98	GBM_MES_TYP	0.998	GBM_MES	87	3	glioblastoma, IDH wildtype	0.8	mesenchymal	0.8					1	Glioblastoma	1	18	2	4	1	1	8	1	0			Glioblastoma, IDH wildtype, CNS WHO grade 4	0.436405	0.061151	0.480264	0.0571437	0	0	0.0208014	0	0.229981	0.0384614	0.00341428
212		1	2.41	2	45	108.45	female	59	203923030106_R05C01	Low_grade_glial_glioneuronal_tumors	0.476	GG	0.993	GBM_MES	53	6	no match								n.a.	unclassified brain lesion	1	16	2	4	1	0	3	0	0			Glioblastoma, IDH wildtype, CNS WHO grade 4	0.45417	0.0821808	0.394444	0.0730375	0	0	0.0111353	0.00490432	0.11636	0.173153	0
213		1	14.8	3	16.8919	250	female	55	203923030106_R07C01	Glioblastoma	0.991	GBM_RTK_II	0.997	GBM_RTK_II	53	4	glioblastoma, IDH wildtype	0.93	mesenchymal	0.53	RTK II	0.33			1	Glioblastoma	1	14	1	6	1	1	19	1	1			Glioblastoma, IDH wildtype, CNS WHO grade 4	0.248782	0.0728531	0.620981	0.074173	0	0.00369788	0.000412817	0	0.146386	0	0.00286965
214		1	17.9	3	13.9665	250	female	78	203923030108_R01C01	Glioblastoma	0.986	GBM_RTK_I	0.999	GBM_RTK_I	47	3	glioblastoma, IDH wildtype	0.99	RTK I	0.98					1	Glioblastoma	1	9	1	4	1	1	8	1	0			Glioblastoma, IDH wildtype, CNS WHO grade 4	0.315589	0.0313846	0.824053	0.0856384	0	0	0.0283429	0	0.0193265	0	0
215	pTERT wildtype	1	1.94	2	45	87.3	male	42	203923030108_R06C01	Neuroblastic_embryonal_tumors	0.609	MB_WNT	0.147	GBM_MYCN	33	6	no match								0	Glioblastoma	1	11	1	4	1	0		0	0			Diffuse glioma, higher-grade, NOS	0.270478	0.0186777	0.754785	0.0732012	0	0	0	0	0.0278456	0.0394804	0.021523
216		1	26	3	9.61538	250	female	65	204228980074_R04C01	Glioblastoma	0.924	GBM_RTK_I	0.974	GBM_RTK_I	100	1	glioblastoma, IDH wildtype	0.95	RTK I	0.65	RTK II	0.28			0	Glioblastoma	1	10	1	4	1	1	9	1	1			Glioblastoma, IDH wildtype, CNS WHO grade 4	0.335495	0.0331122	0.787011	0.0452732	0	0.0113204	0.0103289	0	0.0342276	0.00966837	0.0127652
217	pTERT wildtype	1	4.88	2	45	219.6	male	60	204228980074_R07C01	Intermediate_grade_IDH_wildtype_gliomas	0.991	HGAP	0.998	ANA_PA	27	7	anaplastic pilocytic astrocytoma	0.97							0	Diffuse glioma	1	17	1	4	1	0	6	1	0			High-grade astrocytoma with piloid features	0.24686	0.0459821	0.70606	0.0598046	0	0	0.0382298	0	0.11457	0	4.29905e-05
218	pTERT wildtype	1	1.11	2	45	49.95	male	81	204228980152_R02C01	Glioblastoma	0.989	GBM_RTK_I	0.749	GBM_RTK_II	53	4	glioblastoma, IDH wildtype	0.73	RTK II	0.4	mesenchymal	0.17	RTK I	0.13	1	Glioblastoma	1	11	1	4	1	1	10	1	0			Diffuse glioma, higher-grade, NOS	0.295738	0.0628424	0.619011	0.0781891	0	0.00444641	0.0182762	0	0.0633982	0.0477407	0
219		1	0.86	2	45	38.7	female	69	204229100047_R04C01	Diffuse_midline_glioma_H3K27_altered	0.94	DMG_K27	1	DMG_K27	93	2	diffuse midline glioma, H3K27M mutant	0.69							0	Diffuse glioma	1	8	1	3	1	0		0	0			Diffuse midline glioma, H3K27-altered, CNS WHO grade 4	0.352394	0.0282092	0.668348	0.0665012	0	0.014354	0.0268218	0	0.049848	0.0222855	0.0194372
220		1	8.84	3	28.2805	250	female	71	204229100047_R05C01	Glioblastoma	0.991	GBM_RTK_II	0.911	GBM_RTK_II	40	3	glioblastoma, IDH wildtype	0.91	RTK II	0.65	RTK I	0.17			1	Glioblastoma	1	8	1	4	1	1	9	1	1			Glioblastoma, IDH wildtype, CNS WHO grade 4	0.265403	0.0548691	0.705973	0.0858284	0	0	0	0	0.123611	0.00275427	0.00368512
221		1	8.8	3	28.4091	250	female	52	204229100073_R01C01	Glioblastoma	0.914	GBM_RTK_II	0.979	GBM_RTK_I	53	3	glioblastoma, IDH wildtype	0.53	RTK I	0.38	RTK II	0.11			0	Glioblastoma	1	18	2	4	1	1	9	1	1			Glioblastoma, IDH wildtype, CNS WHO grade 4	0.209669	0.0354213	0.723353	0.0504656	0	0	0.000116702	0.00592148	0.0763721	0.0219448	0
222		1	1.01	2	45	45.45	male	55	204229100081_R01C01	Glioblastoma	0.886	GBM_RTK_I	0.997	GBM_RTK_I	67	5	glioblastoma, IDH wildtype	0.45	RTK I	0.26	mesenchymal	0.13			0	Glioblastoma	1	17	2	4	1	1	9	1	1			Glioblastoma, IDH wildtype, CNS WHO grade 4	0.362955	0.0838854	0.624438	0.0823028	0	0.00487534	0.031856	0	0.0997887	0	0.0127914
223		1	8.2	3	30.4878	250	female	68	204229100081_R04C01	Glioblastoma	0.991	GBM_MES_TYP	0.698	GBM_MES	87	2	glioblastoma, IDH wildtype	0.98	mesenchymal	0.67	RTK II	0.29			0	Glioblastoma	1	15	1	4	1	1	3	0	0			Glioblastoma, IDH wildtype, CNS WHO grade 4	0.208663	0.0667015	0.609515	0.0500853	0	0.0193975	0.0234498	0	0.0940882	0.0578495	0
224		1	50.8	3	4.92126	250	male	66	204229100081_R07C01	Glioblastoma	0.991	GBM_RTK_II	0.997	GBM_RTK_II	47	4	glioblastoma, IDH wildtype	0.98	RTK II	0.88					0	Glioblastoma	1	12	1	4	1	1	9	1	1			Glioblastoma, IDH wildtype, CNS WHO grade 4	0.107349	0.0499414	0.687774	0.0271847	0	0	0.0257776	0.0036025	0.112149	0	0
225		1	2.93	2	45	131.85	male	67	204229100085_R04C01	Glioblastoma	0.673	GBM_MES_TYP	0.995	GBM_MES	93	2	glioblastoma, IDH wildtype	0.58	mesenchymal	0.58					0	Glioblastoma	1	16	1	4	1	1	8	1	0			Glioblastoma, IDH wildtype, CNS WHO grade 4	0.286944	0.0807302	0.559354	0.0361227	0	0.00739312	0.0615649	0	0.143805	0	0.00174235
226		1	1.33	2	45	59.85	male	41	204229110082_R06C01	IDH_glioma	0.988	O_IDH	0.997	O_IDH	93	2	glioma, IDH mutant	0.97	1p/19q codeleted oligodendroglioma	0.92					1	Diffuse glioma	1	21	1	5	1	1	4	0	0			Oligodendroglioma, IDH mutant and 1p/19q-codeleted	0.152706	0.0655292	0.486378	0.101987	0	0.0161701	0.00132087	0	0.0742602	0.0703445	0.00176775
227		1	4.84	2	45	217.8	female	59	204229110088_R02C01	Intermediate_grade_IDH_wildtype_gliomas	0.844	HGG_E	0.383	GBM_MID	60	4	diffuse midline glioma, H3K27M mutant	0.31							0	Diffuse glioma	1	11	1	4	1	0	26	1	0			Diffuse midline glioma, H3K27-altered, CNS WHO grade 4	0.329564	0.0365997	0.622683	0.0616338	0	0.0207881	0.0310461	0	0.0664697	0	0.0174192
228		1	7.6	3	45	342	female	64	204229110088_R03C01	Glioblastoma	0.991	GBM_MES_TYP	0.979	GBM_MES	80	3	glioblastoma, IDH wildtype	0.98	mesenchymal	0.7	RTK II	0.27			1	Glioblastoma	1	11	1	4	1	1	3	0	0			Glioblastoma, IDH wildtype, CNS WHO grade 4	0.287485	0.0889077	0.581341	0.0312677	0	0.0147285	0.0427945	0	0.139527	0	0
229		1	4.24	2	45	190.8	female	17	204229110130_R07C01	Diffuse_midline_glioma_H3K27_altered	0.988	DMG_K27	1	DMG_K27	100	1	diffuse midline glioma, H3K27M mutant	0.34							0	Diffuse glioma	1	11	1	4	1	0		0	0			Diffuse midline glioma, H3K27-altered, CNS WHO grade 4	0.331123	0.0361075	0.653448	0.0757009	0	0.0208213	0.030017	0	0.0624908	0	0.0252434
230		1	7.96	3	31.407	250	female	37	204237140027_R04C01	IDH_glioma	0.859	A_IDH	0.778	A_IDH_HG	67	4	glioma, IDH mutant	0.64	astrocytoma	0.48	1p/19q codeleted oligodendroglioma	0.12			1	Diffuse glioma	1	11	2	4	1	1	6	1	0			Astrocytoma, IDH mutant, CNS WHO grade 4	0.201796	0.0714383	0.564396	0.0854701	0	0.00770897	0.0465699	0	0.125452	0	0.0285831
231		1	13.1	3	19.084	250	male	76	204237140071_R05C01	Glioblastoma	0.99	GBM_RTK_I	0.998	GBM_RTK_I	80	4	glioblastoma, IDH wildtype	0.59	RTK I	0.53					1	Glioblastoma	1	17	2	4	1	1	25	0	0			Glioblastoma, IDH wildtype, CNS WHO grade 4	0.385626	0.0556668	0.641169	0.112949	0	0	0.0152471	0	0.104497	0	0
232		1	23.5	3	10.6383	250	male	68	204237140085_R01C01	Glioblastoma	0.964	GBM_RTK_I	0.924	GBM_RTK_I	87	3	glioblastoma, IDH wildtype	0.55	RTK I	0.33	RTK II	0.17			0	Glioblastoma	1	19	2	4	1	1	16	1	1			Glioblastoma, IDH wildtype, CNS WHO grade 4	0.406825	0.0531844	0.694017	0.0912889	0	0	0.00162449	0	0.116022	0	0
233		1	4.96	2	45	223.2	female	31	204237140085_R03C01	IDH_glioma	0.931	A_IDH	0.997	A_IDH	47	4	glioma, IDH mutant	0.7	astrocytoma	0.59	1p/19q codeleted oligodendroglioma	0.1			1	Diffuse glioma	1	15	2	5	1	1	1	0	0			Astrocytoma, IDH mutant, CNS WHO grade 2/3	0.180951	0.0593966	0.581	0.0522454	0	0	0.0344272	0.00551298	0.197373	0	0
234	pTERT na	1	2.27	2	45	102.15	male	64	204237140088_R02C01	Glioblastoma	0.58	HGG_F	0.926	GBM_NOS	33	7	control tissue hypothalamus	0.34							0	Diffuse glioma	1	21	1	4	1	0	13	0	1			Glioblastoma, IDH wildtype, CNS WHO grade 4	0.285954	0.0747997	0.551683	0.0947673	0	0.00377846	0.0369918	0	0.0881263	0.0188718	0.00358076
235		1	29.2	3	8.56164	250	male	60	204294120051_R02C01	Glioblastoma	0.989	GBM_MES_TYP	0.98	GBM_MES	87	3	glioblastoma, IDH wildtype	0.49	mesenchymal	0.43					0	Glioblastoma	1	12	1	4	1	1	8	1	0			Glioblastoma, IDH wildtype, CNS WHO grade 4	0.428972	0.0506514	0.527755	0.0700496	0	0.0104082	0.0214597	0	0.151815	0.05207	0.0190836
236		1	15.6	3	16.0256	250	female	74	204294120051_R03C01	Pediatric_type_high_grade_gliomas	0.834	pedHGG_RTK2B	0.318	GBM_RTK_I	87	3	no match								1	Diffuse glioma	1	19	2	4	1	1	8	1	0			Glioblastoma, IDH wildtype, CNS WHO grade 4	0.258794	0.0520386	0.746752	0.0382606	0	0.0109321	0.0251896	0	0.0345459	0	0.0077249
237		1	24	3	10.4167	250	female	47	204294120051_R07C01	Glioblastoma	0.99	GBM_MES_TYP	0.996	GBM_MES	80	3	glioblastoma, IDH wildtype	0.99	mesenchymal	0.96					0	Diffuse glioma	1	14	1	4	1	1	13	0	1			Glioblastoma, IDH wildtype, CNS WHO grade 4	0.351903	0.0540258	0.502495	0.0547835	0	0.00370506	0.0243742	0	0.256613	0	0.00305379
[truncated: 2 more columns]
